# Supplementary material for: catena-Poly[[[triaqua­(4,5-diaza­fluorene-9-one)cadmium]-μ-benzene-1,3-dicarboxyl­ato] dihydrate]
Source: Acta Crystallogr Sect E Struct Rep Online. 2009 Aug 15;65(Pt 9):m1069–70. doi: 10.1107/S1600536809031237 (PMC2969955; doi:10.1107/S1600536809031237)
Supplement: Supplementary file 1 [file e-65-m1069-sup1.cif]

##############################################################################
###                                                                        ###
###        Electronic paper (Acta Crystallographica Section E)             ###
###                                                                        ###
##############################################################################
#                                                                            #
# This CIF contains the data in a paper accepted for publication in Acta     #
# Crystallographica Section E. It conforms to the requirements of Notes      #
# for Authors for Section E, and has been peer reviewed under the auspices   #
# of the IUCr Commission on Journals.                                        #
#                                                                            #
# Full details of the Crystallographic Information File format               #
# are given in the paper "The Crystallographic Information File (CIF):       #
# a New Standard Archive File for Crystallography" by S. R. Hall, F. H.      #
# Allen and I. D. Brown [Acta Cryst. (1991), A47, 655-685].                  #
#                                                                            #
# The current version of the core CIF dictionary is obtainable from          #
# ftp://ftp.iucr.org/pub/cif_core.dic. The current version number is 2.4.    #
#                                                                            #
# Software is freely available for graphical display of the structure(s) in  #
# this CIF.  For information consult the CIF home page http://www.iucr.org/  #
# cif/home.html                                                              #
#                                                                            #
# This file may be used for bona fide research purposes within the           #
# scientific community so long as proper attribution is given to the journal # 
# article from which it was obtained.                                        #
#                                                                            #
##############################################################################
                                             
data_global
_audit_creation_method     'SHELXL97'
_journal_date_recd_electronic     2009-07-09
_journal_date_accepted     2009-08-07
_journal_name_full     'Acta Crystallographica, Section E'
_journal_year     2009
_journal_volume     65
_journal_issue      9
_journal_page_first     m1069
_journal_page_last     m1070
_journal_paper_category     QM
_journal_coeditor_code     JH2092
_publ_contact_author_name     'Wei Fang'
_publ_contact_author_address
;
Department of Chemistry, Baicheng Normal University,
Baicheng 137000, People's Republic of China
;
_publ_contact_author_email     fangwei1026@yahoo.com.cn
_publ_contact_author_fax     ?
_publ_contact_author_phone     ?
_publ_section_title
;\
<i>catena</i>-Poly[[[triaqua(4,5-diazafluorene-9-one)cadmium]-\m-benzene-1,\
3-dicarboxylato] dihydrate]
;
loop_
    _publ_author_name
    _publ_author_address
    'Xiao-Ping Li'
;
Department of Chemistry, Baicheng Normal University,
Baicheng 137000, People's Republic of China
;
    'Wei Fang'
;
Department of Chemistry, Baicheng Normal University,
Baicheng 137000, People's Republic of China
;
    'Ze-Min Mei'
;
Department of Chemistry, Baicheng Normal University,
Baicheng 137000, People's Republic of China
;
    'Xiang-Jun Jin'
;
Department of Chemistry, Baicheng Normal University,
Baicheng 137000, People's Republic of China
;
    'Wen-Liang Qi'
;
Siping Academy of Science and Technology,
Siping 136000, People's Republic of China
;
data_I
_audit_creation_method     SHELXL-97
_chemical_name_systematic
;
<i>catena</i>-Poly[[[triaqua(4,5-diazafluorene-9-one)cadmium]-\m-
benzene-1,3-dicarboxylato] dihydrate]
;
_chemical_name_common     ?
_chemical_formula_moiety     'C19 H16 Cd N2 O8, 2(H2 O) '
_chemical_formula_sum     'C19 H20 Cd N2 O10'
_chemical_formula_iupac     '[Cd (C8 H4 O4) (C11 H6 N2 O) (H2 O)3], 2H2 O'
_chemical_formula_weight     548.78
_chemical_melting_point     ?
_symmetry_cell_setting     triclinic
_symmetry_space_group_name_H-M     P-1
_symmetry_space_group_name_Hall     '-P 1'
loop_
    _symmetry_equiv_pos_as_xyz
    'x, y, z'
    '-x, -y, -z'
_cell_length_a     6.9383(10)
_cell_length_b     10.8070(16)
_cell_length_c     14.429(2)
_cell_angle_alpha     96.268(2)
_cell_angle_beta     92.602(2)
_cell_angle_gamma     102.019(2)
_cell_volume     1049.3(3)
_cell_formula_units_Z     2
_cell_measurement_reflns_used     25
_cell_measurement_theta_min     7.5
_cell_measurement_theta_max     15
_cell_measurement_temperature     293(2)
_exptl_crystal_description     block
_exptl_crystal_colour     yellow
_exptl_crystal_size_max     0.34
_exptl_crystal_size_mid     0.29
_exptl_crystal_size_min     0.20
_exptl_crystal_density_diffrn     1.737
_exptl_crystal_density_meas     ?
_exptl_crystal_density_method     'not measured'
_exptl_crystal_F_000     552.0
_exptl_absorpt_coefficient_mu     1.101
_exptl_absorpt_correction_type     multi-scan
_exptl_absorpt_process_details     '(SADABS; Bruker, 1998)'
_exptl_absorpt_correction_T_min     0.697
_exptl_absorpt_correction_T_max     0.804
_exptl_special_details
;
;
_diffrn_ambient_temperature     293(2)
_diffrn_radiation_type     MoK\a
_diffrn_radiation_wavelength     0.71073
_diffrn_radiation_source     'fine-focus sealed tube'
_diffrn_radiation_monochromator     graphite
_diffrn_measurement_device_type     'Bruker APEXII'
_diffrn_measurement_method     \w
_diffrn_detector_area_resol_mean     0
_diffrn_reflns_number     5319
_diffrn_reflns_av_R_equivalents     0.0168
_diffrn_reflns_av_sigmaI/netI     0.0369
_diffrn_reflns_theta_min     1.42
_diffrn_reflns_theta_max     25.25
_diffrn_reflns_theta_full     25.25
_diffrn_measured_fraction_theta_max     0.986
_diffrn_measured_fraction_theta_full     0.986
_diffrn_reflns_limit_h_min     -8
_diffrn_reflns_limit_h_max     6
_diffrn_reflns_limit_k_min     -12
_diffrn_reflns_limit_k_max     12
_diffrn_reflns_limit_l_min     -17
_diffrn_reflns_limit_l_max     15
_diffrn_standards_number     0
_diffrn_standards_interval_count     0
_diffrn_standards_interval_time     0
_diffrn_standards_decay_%     0
_refine_special_details
;
Refinement of <i>F</i>^2^ against ALL reflections. The weighted <i>R</i>-factor
<i>wR</i> and goodness of fit <i>S</i> are based on <i>F</i>^2^, conventional
<i>R</i>-factors <i>R</i> are based on <i>F</i>, with <i>F</i> set to zero for
negative <i>F</i>^2^. The threshold expression of <i>F</i>^2^ >
\s(<i>F</i>^2^) is used only for calculating <i>R</i>-factors(gt) <i>etc</i>.
and is not relevant to the choice of reflections for refinement.
<i>R</i>-factors based on <i>F</i>^2^ are statistically about twice as large
as those based on <i>F</i>, and <i>R</i>- factors based on ALL data will be
even larger.
;
_reflns_number_total     3804
_reflns_number_gt     3260
_reflns_threshold_expression     I>2\s(I)
_refine_ls_structure_factor_coef     Fsqd
_refine_ls_matrix_type     full
_refine_ls_R_factor_all     0.0441
_refine_ls_R_factor_gt     0.0369
_refine_ls_wR_factor_gt     0.0876
_refine_ls_wR_factor_ref     0.0925
_refine_ls_goodness_of_fit_ref     1.048
_refine_ls_restrained_S_all     1.048
_refine_ls_number_reflns     3804
_refine_ls_number_parameters     284
_refine_ls_number_restraints     0
_refine_ls_hydrogen_treatment     constr
_refine_ls_weighting_scheme     calc
_refine_ls_weighting_details
          'calc w=1/[\s^2^(Fo^2^)+(0.0466P)^2^+0.937P] where P=(Fo^2^+2Fc^2^)/3'
_atom_sites_solution_hydrogens     geom
_atom_sites_solution_primary     direct
_atom_sites_solution_secondary     difmap
_refine_ls_shift/su_max     0.000
_refine_ls_shift/su_mean     0.000
_refine_diff_density_max     1.385
_refine_diff_density_min     -0.639
_refine_ls_extinction_method     none
_refine_ls_extinction_coef     ?
loop_
    _atom_type_symbol
    _atom_type_description
    _atom_type_scat_dispersion_real
    _atom_type_scat_dispersion_imag
    _atom_type_scat_source
    'Cd' 'Cd' -0.8075 1.2024
                         'International Tables Vol C Tables 4.2.6.8 and 6.1.1.4'
    'O' 'O' 0.0106 0.0060
                         'International Tables Vol C Tables 4.2.6.8 and 6.1.1.4'
    'N' 'N' 0.0061 0.0033
                         'International Tables Vol C Tables 4.2.6.8 and 6.1.1.4'
    'C' 'C' 0.0033 0.0016
                         'International Tables Vol C Tables 4.2.6.8 and 6.1.1.4'
    'H' 'H' 0.0000 0.0000
                         'International Tables Vol C Tables 4.2.6.8 and 6.1.1.4'
_computing_data_collection     'APEX2 (Bruker, 1998)'
_computing_cell_refinement     'SAINT (Bruker, 1998)'
_computing_data_reduction     'SAINT (Bruker, 1998)'
_computing_structure_solution     'SHELXS97 (Sheldrick, 2008)'
_computing_structure_refinement     'SHELXL97 (Sheldrick, 2008)'
_computing_molecular_graphics     'SHELXL97 (Sheldrick, 2008)'
_computing_publication_material     'SHELXTL (Sheldrick, 2008)'
loop_
    _atom_site_type_symbol
    _atom_site_label
    _atom_site_fract_x
    _atom_site_fract_y
    _atom_site_fract_z
    _atom_site_U_iso_or_equiv
    _atom_site_adp_type
    _atom_site_calc_flag
    _atom_site_refinement_flags
    _atom_site_occupancy
    _atom_site_disorder_assembly
    _atom_site_disorder_group
    Cd Cd1 0.41915(4) 0.92090(2) 0.19901(2) 0.03260(12) Uani d . 1 . .
    O O1 0.4624(5) 0.7585(3) 0.2984(2) 0.0506(8) Uani d . 1 . .
    O O2 0.2646(5) 0.7034(3) 0.1714(2) 0.0507(8) Uani d . 1 . .
    O O3 0.0030(5) 0.2413(3) 0.0709(2) 0.0466(7) Uani d . 1 . .
    O O4 0.0050(4) 0.1021(2) 0.1719(2) 0.0448(7) Uani d . 1 . .
    O O5 0.2170(4) 0.9328(3) 0.06495(19) 0.0423(7) Uani d . 1 . .
    H HO5A 0.1523 0.8617 0.0376 0.051 Uiso d R 1 . .
    H HO5B 0.1310 0.9904 0.0785 0.051 Uiso d R 1 . .
    O O6 0.1543(4) 0.9578(3) 0.28319(19) 0.0409(7) Uani d . 1 . .
    H HO6A 0.0652 0.8878 0.2978 0.049 Uiso d R 1 . .
    H HO6B 0.0857 1.0067 0.2439 0.049 Uiso d R 1 . .
    O O7 0.6983(4) 0.8944(3) 0.1303(2) 0.0423(7) Uani d . 1 . .
    H HO7A 0.7909 0.9616 0.1164 0.051 Uiso d R 1 . .
    H HO7B 0.7246 0.8150 0.1185 0.051 Uiso d R 1 . .
    O O8 0.8494(5) 1.5000(3) 0.3739(3) 0.0547(8) Uani d . 1 . .
    O OW1 0.1330(6) 0.2440(4) 0.6739(3) 0.0680(10) Uiso d . 1 . .
    H HW1A 0.1594 0.3283 0.6755 0.082 Uiso d R 1 . .
    H HW1B 0.2287 0.1998 0.6674 0.082 Uiso d R 1 . .
    O OW2 0.8579(5) 0.6822(3) 0.0952(2) 0.0534(8) Uani d . 1 . .
    H HW2A 0.9077 0.6971 0.0335 0.064 Uiso d R 1 . .
    H HW2B 0.9856 0.6831 0.1226 0.064 Uiso d R 1 . .
    N N1 0.6184(5) 1.0507(3) 0.3377(2) 0.0365(8) Uani d . 1 . .
    N N2 0.5214(5) 1.1420(3) 0.1616(2) 0.0328(7) Uani d . 1 . .
    C C1 0.6800(7) 1.0281(4) 0.4218(3) 0.0478(11) Uani d . 1 . .
    H H1A 0.6541 0.9443 0.4352 0.057 Uiso calc R 1 . .
    C C2 0.7803(8) 1.1222(5) 0.4906(3) 0.0562(13) Uani d . 1 . .
    H H2A 0.8212 1.1006 0.5478 0.067 Uiso calc R 1 . .
    C C3 0.8193(7) 1.2488(5) 0.4736(3) 0.0482(11) Uani d . 1 . .
    H H3A 0.8847 1.3138 0.5188 0.058 Uiso calc R 1 . .
    C C4 0.7579(6) 1.2732(4) 0.3883(3) 0.0341(9) Uani d . 1 . .
    C C5 0.7763(6) 1.3928(4) 0.3402(3) 0.0389(10) Uani d . 1 . .
    C C6 0.6842(6) 1.3482(4) 0.2420(3) 0.0354(9) Uani d . 1 . .
    C C7 0.6627(6) 1.4071(4) 0.1647(3) 0.0451(11) Uani d . 1 . .
    H H7A 0.7073 1.4946 0.1656 0.054 Uiso calc R 1 . .
    C C8 0.5715(7) 1.3310(5) 0.0844(3) 0.0487(11) Uani d . 1 . .
    H H8 0.5559 1.3670 0.0296 0.058 Uiso calc R 1 . .
    C C9 0.5033(6) 1.2005(4) 0.0861(3) 0.0404(10) Uani d . 1 . .
    H H9A 0.4419 1.1517 0.0316 0.049 Uiso calc R 1 . .
    C C10 0.6136(5) 1.2180(3) 0.2354(3) 0.0291(8) Uani d . 1 . .
    C C11 0.6594(6) 1.1723(4) 0.3241(3) 0.0320(8) Uani d . 1 . .
    C C12 0.3421(6) 0.6768(4) 0.2441(3) 0.0362(9) Uani d . 1 . .
    C C13 0.2920(5) 0.5422(4) 0.2679(3) 0.0318(8) Uani d . 1 . .
    C C14 0.3450(6) 0.5166(4) 0.3568(3) 0.0362(9) Uani d . 1 . .
    H H14A 0.4113 0.5820 0.4014 0.043 Uiso calc R 1 . .
    C C15 0.2974(6) 0.3917(4) 0.3781(3) 0.0411(10) Uani d . 1 . .
    H H15A 0.3312 0.3737 0.4375 0.049 Uiso calc R 1 . .
    C C16 0.2012(6) 0.2952(4) 0.3122(3) 0.0338(9) Uani d . 1 . .
    H H16A 0.1704 0.2121 0.3273 0.041 Uiso calc R 1 . .
    C C17 0.1493(5) 0.3197(3) 0.2233(3) 0.0276(8) Uani d . 1 . .
    C C18 0.1937(5) 0.4439(3) 0.2020(3) 0.0309(8) Uani d . 1 . .
    H H19A 0.1573 0.4615 0.1428 0.037 Uiso calc R 1 . .
    C C19 0.0452(5) 0.2137(3) 0.1493(3) 0.0311(8) Uani d . 1 . .
loop_
    _atom_site_aniso_label
    _atom_site_aniso_U_11
    _atom_site_aniso_U_22
    _atom_site_aniso_U_33
    _atom_site_aniso_U_12
    _atom_site_aniso_U_13
    _atom_site_aniso_U_23
    Cd1 0.03412(18) 0.02318(16) 0.03710(18) 0.00121(11) -0.00345(12) 0.00067(11)
    O1 0.0498(19) 0.0243(15) 0.069(2) -0.0032(13) -0.0120(16) -0.0015(14)
    O2 0.055(2) 0.0298(16) 0.063(2) 0.0004(14) -0.0124(16) 0.0103(14)
    O3 0.0568(19) 0.0375(16) 0.0360(17) -0.0061(14) -0.0068(14) -0.0016(13)
    O4 0.0468(18) 0.0216(14) 0.061(2) 0.0021(12) -0.0168(15) 0.0021(13)
    O5 0.0478(18) 0.0318(15) 0.0423(17) 0.0043(13) -0.0111(13) -0.0030(12)
    O6 0.0420(16) 0.0411(16) 0.0401(16) 0.0089(13) 0.0007(13) 0.0081(13)
    O7 0.0371(16) 0.0300(15) 0.0556(18) 0.0009(12) 0.0049(14) -0.0019(13)
    O8 0.0515(19) 0.0296(17) 0.076(2) 0.0010(14) -0.0073(17) -0.0039(15)
    OW2 0.0510(19) 0.0481(19) 0.061(2) 0.0056(15) 0.0053(16) 0.0144(16)
    N1 0.0396(19) 0.0273(17) 0.0382(19) -0.0008(14) 0.0019(15) 0.0008(14)
    N2 0.0299(17) 0.0321(18) 0.0330(18) 0.0024(14) -0.0027(14) -0.0014(14)
    C1 0.067(3) 0.038(2) 0.039(2) 0.009(2) 0.002(2) 0.011(2)
    C2 0.069(3) 0.060(3) 0.036(3) 0.009(3) -0.006(2) 0.010(2)
    C3 0.049(3) 0.051(3) 0.038(2) 0.002(2) -0.005(2) -0.007(2)
    C4 0.027(2) 0.034(2) 0.036(2) 0.0024(16) 0.0011(16) -0.0111(17)
    C5 0.028(2) 0.029(2) 0.055(3) 0.0015(17) 0.0003(18) -0.0055(19)
    C6 0.027(2) 0.0250(19) 0.053(3) 0.0035(16) 0.0016(18) 0.0025(18)
    C7 0.039(2) 0.031(2) 0.065(3) 0.0043(19) 0.002(2) 0.013(2)
    C8 0.040(2) 0.062(3) 0.050(3) 0.018(2) 0.004(2) 0.020(2)
    C9 0.039(2) 0.044(2) 0.036(2) 0.0053(19) 0.0006(18) 0.0020(19)
    C10 0.0218(18) 0.0279(19) 0.036(2) 0.0036(15) 0.0032(15) -0.0014(16)
    C11 0.030(2) 0.027(2) 0.036(2) 0.0012(16) 0.0006(16) -0.0024(16)
    C12 0.030(2) 0.025(2) 0.051(3) 0.0025(17) 0.0037(19) 0.0002(18)
    C13 0.0259(19) 0.027(2) 0.041(2) 0.0049(16) 0.0000(16) 0.0001(16)
    C14 0.039(2) 0.030(2) 0.037(2) 0.0061(17) -0.0036(18) -0.0050(17)
    C15 0.045(2) 0.045(2) 0.034(2) 0.011(2) -0.0019(18) 0.0073(19)
    C16 0.035(2) 0.0262(19) 0.042(2) 0.0084(17) 0.0033(17) 0.0063(17)
    C17 0.0238(18) 0.0235(18) 0.035(2) 0.0036(15) 0.0008(15) 0.0021(15)
    C18 0.028(2) 0.0264(19) 0.036(2) 0.0041(16) 0.0003(16) 0.0010(16)
    C19 0.0247(19) 0.024(2) 0.043(2) 0.0039(15) 0.0011(17) -0.0023(17)
_geom_special_details
;
All e.s.d.'s (except the e.s.d. in the dihedral angle between two l.s. planes)
are estimated using the full covariance matrix. The cell e.s.d.'s are taken
into account individually in the estimation of e.s.d.'s in distances, angles
and torsion angles; correlations between e.s.d.'s in cell parameters are only
used when they are defined by crystal symmetry. An approximate (isotropic)
treatment of cell e.s.d.'s is used for estimating e.s.d.'s involving l.s.
planes.
;
loop_
    _geom_bond_atom_site_label_1
    _geom_bond_atom_site_label_2
    _geom_bond_site_symmetry_2
    _geom_bond_distance
    _geom_bond_publ_flag
    Cd1 O7 . 2.271(3) y
    Cd1 O6 . 2.326(3) y
    Cd1 O2 . 2.354(3) y
    Cd1 O5 . 2.368(3) y
    Cd1 O1 . 2.441(3) y
    Cd1 N2 . 2.472(3) y
    Cd1 N1 . 2.492(3) y
    Cd1 C12 . 2.736(4) ?
    O1 C12 . 1.254(5) ?
    O2 C12 . 1.246(5) ?
    O3 C19 . 1.238(5) ?
    O4 C19 . 1.262(5) ?
    O5 HO5A . 0.8494 ?
    O5 HO5B . 0.9593 ?
    O6 HO6A . 0.9221 ?
    O6 HO6B . 0.9864 ?
    O7 HO7A . 0.9108 ?
    O7 HO7B . 0.9138 ?
    O8 C5 . 1.203(5) ?
    OW1 HW1A . 0.8890 ?
    OW1 HW1B . 0.8979 ?
    OW2 HW2A . 0.9870 ?
    OW2 HW2B . 0.9517 ?
    N1 C11 . 1.324(5) ?
    N1 C1 . 1.333(5) ?
    N2 C10 . 1.321(5) ?
    N2 C9 . 1.332(5) ?
    C1 C2 . 1.388(7) ?
    C1 H1A . 0.9300 ?
    C2 C3 . 1.388(7) ?
    C2 H2A . 0.9300 ?
    C3 C4 . 1.356(6) ?
    C3 H3A . 0.9300 ?
    C4 C11 . 1.388(5) ?
    C4 C5 . 1.517(6) ?
    C5 C6 . 1.514(6) ?
    C6 C7 . 1.361(6) ?
    C6 C10 . 1.381(5) ?
    C7 C8 . 1.388(7) ?
    C7 H7A . 0.9300 ?
    C8 C9 . 1.394(6) ?
    C8 H8 . 0.9300 ?
    C9 H9A . 0.9300 ?
    C10 C11 . 1.466(6) ?
    C12 C13 . 1.505(5) ?
    C13 C18 . 1.384(5) ?
    C13 C14 . 1.390(6) ?
    C14 C15 . 1.393(6) ?
    C14 H14A . 0.9300 ?
    C15 C16 . 1.369(6) ?
    C15 H15A . 0.9300 ?
    C16 C17 . 1.385(5) ?
    C16 H16A . 0.9300 ?
    C17 C18 . 1.385(5) ?
    C17 C19 . 1.514(5) ?
    C18 H19A . 0.9300 ?
loop_
    _geom_angle_atom_site_label_1
    _geom_angle_atom_site_label_2
    _geom_angle_atom_site_label_3
    _geom_angle_site_symmetry_1
    _geom_angle_site_symmetry_3
    _geom_angle
    _geom_angle_publ_flag
    O7 Cd1 O6 . . 174.04(10) y
    O7 Cd1 O2 . . 94.34(11) y
    O6 Cd1 O2 . . 89.02(11) y
    O7 Cd1 O5 . . 99.74(11) y
    O6 Cd1 O5 . . 85.55(10) y
    O2 Cd1 O5 . . 82.74(10) y
    O7 Cd1 O1 . . 88.67(11) y
    O6 Cd1 O1 . . 89.30(11) y
    O2 Cd1 O1 . . 54.28(10) y
    O5 Cd1 O1 . . 136.81(10) y
    O7 Cd1 N2 . . 83.60(10) ?
    O6 Cd1 N2 . . 95.28(10) ?
    O2 Cd1 N2 . . 156.30(11) ?
    O5 Cd1 N2 . . 74.40(10) ?
    O1 Cd1 N2 . . 148.78(10) ?
    O7 Cd1 N1 . . 90.91(11) ?
    O6 Cd1 N1 . . 83.18(11) ?
    O2 Cd1 N1 . . 131.53(11) ?
    O5 Cd1 N1 . . 143.43(10) ?
    O1 Cd1 N1 . . 77.78(10) ?
    N2 Cd1 N1 . . 72.17(11) y
    O7 Cd1 C12 . . 92.22(11) ?
    O6 Cd1 C12 . . 88.55(11) ?
    O2 Cd1 C12 . . 27.01(11) ?
    O5 Cd1 C12 . . 109.62(11) ?
    O1 Cd1 C12 . . 27.27(11) ?
    N2 Cd1 C12 . . 174.70(11) ?
    N1 Cd1 C12 . . 104.75(12) ?
    C12 O1 Cd1 . . 89.6(3) ?
    C12 O2 Cd1 . . 93.9(2) ?
    Cd1 O5 HO5A . . 115.3 ?
    Cd1 O5 HO5B . . 111.3 ?
    HO5A O5 HO5B . . 110.7 ?
    Cd1 O6 HO6A . . 117.7 ?
    Cd1 O6 HO6B . . 104.4 ?
    HO6A O6 HO6B . . 109.4 ?
    Cd1 O7 HO7A . . 122.1 ?
    Cd1 O7 HO7B . . 120.4 ?
    HO7A O7 HO7B . . 117.4 ?
    HW1A OW1 HW1B . . 121.2 ?
    HW2A OW2 HW2B . . 93.1 ?
    C11 N1 C1 . . 114.5(4) ?
    C11 N1 Cd1 . . 109.7(3) ?
    C1 N1 Cd1 . . 135.7(3) ?
    C10 N2 C9 . . 114.2(3) ?
    C10 N2 Cd1 . . 110.7(2) ?
    C9 N2 Cd1 . . 135.1(3) ?
    N1 C1 C2 . . 124.0(4) ?
    N1 C1 H1A . . 118.0 ?
    C2 C1 H1A . . 118.0 ?
    C1 C2 C3 . . 119.7(4) ?
    C1 C2 H2A . . 120.2 ?
    C3 C2 H2A . . 120.2 ?
    C4 C3 C2 . . 117.0(4) ?
    C4 C3 H3A . . 121.5 ?
    C2 C3 H3A . . 121.5 ?
    C3 C4 C11 . . 118.9(4) ?
    C3 C4 C5 . . 134.3(4) ?
    C11 C4 C5 . . 106.8(4) ?
    O8 C5 C6 . . 127.8(4) ?
    O8 C5 C4 . . 126.7(4) ?
    C6 C5 C4 . . 105.5(3) ?
    C7 C6 C10 . . 118.1(4) ?
    C7 C6 C5 . . 134.3(4) ?
    C10 C6 C5 . . 107.6(3) ?
    C6 C7 C8 . . 117.1(4) ?
    C6 C7 H7A . . 121.4 ?
    C8 C7 H7A . . 121.4 ?
    C7 C8 C9 . . 119.9(4) ?
    C7 C8 H8 . . 120.1 ?
    C9 C8 H8 . . 120.1 ?
    N2 C9 C8 . . 123.6(4) ?
    N2 C9 H9A . . 118.2 ?
    C8 C9 H9A . . 118.2 ?
    N2 C10 C6 . . 127.1(4) ?
    N2 C10 C11 . . 123.2(3) ?
    C6 C10 C11 . . 109.7(3) ?
    N1 C11 C4 . . 126.0(4) ?
    N1 C11 C10 . . 123.7(3) ?
    C4 C11 C10 . . 110.3(3) ?
    O2 C12 O1 . . 122.2(4) ?
    O2 C12 C13 . . 119.4(4) ?
    O1 C12 C13 . . 118.4(4) ?
    O2 C12 Cd1 . . 59.1(2) ?
    O1 C12 Cd1 . . 63.1(2) ?
    C13 C12 Cd1 . . 177.9(3) ?
    C18 C13 C14 . . 119.9(4) ?
    C18 C13 C12 . . 120.4(4) ?
    C14 C13 C12 . . 119.6(4) ?
    C13 C14 C15 . . 119.1(4) ?
    C13 C14 H14A . . 120.4 ?
    C15 C14 H14A . . 120.4 ?
    C16 C15 C14 . . 120.5(4) ?
    C16 C15 H15A . . 119.8 ?
    C14 C15 H15A . . 119.8 ?
    C15 C16 C17 . . 120.7(4) ?
    C15 C16 H16A . . 119.6 ?
    C17 C16 H16A . . 119.6 ?
    C16 C17 C18 . . 119.1(3) ?
    C16 C17 C19 . . 121.4(3) ?
    C18 C17 C19 . . 119.5(3) ?
    C13 C18 C17 . . 120.6(4) ?
    C13 C18 H19A . . 119.7 ?
    C17 C18 H19A . . 119.7 ?
    O3 C19 O4 . . 123.9(4) ?
    O3 C19 C17 . . 118.5(3) ?
    O4 C19 C17 . . 117.5(3) ?
loop_
    _geom_hbond_atom_site_label_D
    _geom_hbond_atom_site_label_H
    _geom_hbond_atom_site_label_A
    _geom_hbond_site_symmetry_A
    _geom_hbond_distance_DH
    _geom_hbond_distance_HA
    _geom_hbond_distance_DA
    _geom_hbond_angle_DHA
    O5 HO5A O3 2_565 0.85 1.95 2.728(4) 150.9
    O5 HO5B O4 1_565 0.96 2.06 2.933(4) 151.1
    O6 HO6A OW1 2_566 0.92 1.86 2.776(5) 174.5
    O6 HO6B O4 1_565 0.99 1.70 2.675(4) 170.7
    O7 HO7A O4 1_665 0.91 1.96 2.744(4) 143.2
    O7 HO7B OW2 . 0.91 1.87 2.757(4) 162.3
    OW1 HW1A O8 2_676 0.89 2.07 2.903(5) 155.6
    OW1 HW1B O1 2_666 0.90 2.12 2.824(5) 134.6
    OW2 HW2A O3 2_665 0.99 1.80 2.769(4) 167.9
    OW2 HW2B O2 1_655 0.95 1.99 2.936(5) 172.9
