# Supplementary material for: catena-Poly[[[triaqua­(4,5-diaza­fluorene-9-one)cadmium]-μ-benzene-1,3-dicarboxyl­ato] dihydrate]
Source: Acta Crystallogr Sect E Struct Rep Online. 2009 Aug 15;65(Pt 9):m1069–70. doi: 10.1107/S1600536809031237 (PMC2969955; doi:10.1107/S1600536809031237)
Supplement: Supplementary file 2 [file e-65-m1069-Isup2.hkl]

# 
# h,k,l, Fc-squared, Fo-squared, sigma(Fo-squared) and status flag 
# 
data_I
_shelx_title ' aa in P1                         P-1' 
_shelx_refln_list_code          4 
_shelx_F_calc_maximum      292.44 
_exptl_crystal_F_000       532.00 
_reflns_d_resolution_high  0.8332 
 
loop_ 
 _symmetry_equiv_pos_as_xyz 
 'x, y, z' 
 '-x, -y, -z' 
 
_cell_length_a     6.9383 
_cell_length_b    10.8070 
_cell_length_c    14.4290 
_cell_angle_alpha  96.268 
_cell_angle_beta   92.602 
_cell_angle_gamma 102.019 
 
_shelx_F_squared_multiplier     1.000 
 
loop_ 
 _refln_index_h 
 _refln_index_k 
 _refln_index_l 
 _refln_F_squared_calc 
 _refln_F_squared_meas 
 _refln_F_squared_sigma 
 _refln_observed_status 
   2   0   0      460.70      493.44     10.75 o 
   3   0   0       91.86      113.59      6.73 o 
   4   0   0      352.29      402.79     13.69 o 
   5   0   0     1315.80     1351.15     49.92 o 
   6   0   0       57.35       74.36     16.84 o 
   7   0   0      491.46      464.64     36.22 o 
   8   0   0      103.37       95.65     22.60 o 
  -8   1   0        7.40       14.40     13.70 o 
  -7   1   0      518.03      532.19     38.40 o 
  -6   1   0      839.87      801.07     41.80 o 
  -5   1   0      218.17      223.33     21.82 o 
  -4   1   0      437.74      446.29     13.13 o 
  -3   1   0      535.96      530.06     11.87 o 
  -2   1   0    29061.53    30668.14    207.78 o 
  -1   1   0    16484.63    16556.04    186.94 o 
   0   1   0     6610.00     6453.86     64.93 o 
   1   1   0        4.70        4.01      2.44 o 
   2   1   0      949.59     1121.80     25.05 o 
   3   1   0      467.74      513.76     20.38 o 
   4   1   0     1529.44     1519.17     29.19 o 
   5   1   0     2831.37     2897.80     45.49 o 
   6   1   0      639.78      677.84     41.11 o 
   7   1   0       99.30      108.39     22.87 o 
  -8   2   0      417.12      401.80     37.00 o 
  -7   2   0      413.78      388.19     33.43 o 
  -6   2   0      221.98      189.90     22.34 o 
  -5   2   0       63.56       40.15     11.61 o 
  -4   2   0     1538.43     1552.56     20.69 o 
  -3   2   0     2425.60     2417.00     24.71 o 
  -2   2   0       23.64       53.29      4.36 o 
  -1   2   0     7987.29     8141.95     50.50 o 
   0   2   0        2.88        3.62      2.49 o 
   1   2   0        1.60        9.08      3.58 o 
   2   2   0      810.06      737.71     22.95 o 
   3   2   0     4617.75     4751.35     73.05 o 
   4   2   0     7201.71     7005.55     76.63 o 
   5   2   0      662.09      702.31     23.41 o 
   6   2   0      186.41      214.95     26.44 o 
   7   2   0       14.23       -0.35     10.47 o 
  -8   3   0      195.52      209.19     27.93 o 
  -7   3   0      224.84      259.81     27.84 o 
  -6   3   0       94.12       93.64     17.63 o 
  -5   3   0       54.63       60.04     13.09 o 
  -4   3   0     1122.79     1117.96     38.14 o 
  -3   3   0     5481.21     5712.94     43.15 o 
  -2   3   0        4.39       17.13      7.80 o 
  -1   3   0     3372.16     3679.48     30.49 o 
   0   3   0      455.11      479.39     12.26 o 
   1   3   0     3732.50     3754.88     59.00 o 
   2   3   0     3597.14     3718.58     63.36 o 
   3   3   0     3459.88     3539.76     66.15 o 
   4   3   0     2880.51     2925.80     63.18 o 
   5   3   0      325.02      315.37     24.22 o 
   6   3   0       15.52       39.45     15.53 o 
   7   3   0        3.53       21.21     15.01 o 
  -8   4   0       25.78       26.97     15.71 o 
  -7   4   0        3.55       -1.61     10.82 o 
  -6   4   0       67.34       42.48      9.62 o 
  -5   4   0     1206.36     1095.47     31.66 o 
  -4   4   0     1428.56     1444.89     32.55 o 
  -3   4   0     4058.29     4169.89     37.41 o 
  -2   4   0     1804.33     1604.80     20.38 o 
  -1   4   0        5.07        0.60      2.08 o 
   0   4   0        4.85       10.62      3.49 o 
   1   4   0     7562.99     7878.22    104.38 o 
   3   4   0      587.40      521.80     26.09 o 
   4   4   0     1344.29     1454.56     46.34 o 
   5   4   0      379.13      354.11     19.61 o 
   6   4   0      176.52      215.65     28.71 o 
   7   4   0      199.41      195.31     30.63 o 
  -8   5   0       37.01       51.29     15.53 o 
  -7   5   0      163.42      177.02     24.44 o 
  -6   5   0      534.32      608.31     39.49 o 
  -5   5   0     1269.05     1232.48     34.02 o 
  -4   5   0     1820.74     1894.17     39.07 o 
  -3   5   0      290.20      292.20     10.04 o 
  -2   5   0      969.99     1051.21     17.98 o 
  -1   5   0      302.39      350.73     10.70 o 
   0   5   0     6948.69     7082.91     98.27 o 
   1   5   0     3584.44     3387.12     65.89 o 
   2   5   0     1155.50     1106.96     38.31 o 
   3   5   0     1151.34     1127.12     41.19 o 
   4   5   0      200.21      200.64     20.60 o 
   5   5   0      155.03      141.21     19.20 o 
   6   5   0      185.86      204.48     29.76 o 
  -8   6   0       40.55        9.69     10.56 o 
  -7   6   0      263.05      274.74     35.96 o 
  -6   6   0      674.57      675.35     30.63 o 
  -5   6   0      705.82      728.46     27.07 o 
  -4   6   0      352.64      343.49     17.62 o 
  -3   6   0      338.12      314.18     11.17 o 
  -2   6   0      804.37      825.61     17.51 o 
  -1   6   0      299.33      242.79     10.33 o 
   0   6   0     4540.44     4985.59     84.65 o 
   1   6   0     2832.12     2861.48     64.76 o 
   2   6   0     1073.25     1093.96     41.28 o 
   3   6   0      105.32      129.69     17.80 o 
   4   6   0      296.43      257.37     24.52 o 
   5   6   0     1671.41     1681.73     60.65 o 
   6   6   0      882.44      845.44     61.18 o 
  -7   7   0      506.73      518.92     41.89 o 
  -6   7   0      670.27      621.96     28.14 o 
  -5   7   0      214.64      215.23     16.95 o 
  -4   7   0       83.41       88.41     11.36 o 
  -3   7   0       76.62       78.77     13.84 o 
  -2   7   0      587.94      591.47     16.23 o 
  -1   7   0     1213.60     1171.24     23.86 o 
   0   7   0     3686.86     3507.64     73.83 o 
   1   7   0     1571.75     1615.76     51.32 o 
   2   7   0     1579.36     1563.57     53.50 o 
   3   7   0      236.33      230.57     24.17 o 
   4   7   0     2256.21     2258.25     71.56 o 
   5   7   0      993.35      922.73     47.56 o 
  -7   8   0      209.96      209.98     30.63 o 
  -6   8   0      153.69      198.05     20.68 o 
  -5   8   0       62.25       60.12     11.55 o 
  -4   8   0       44.71       39.32      9.59 o 
  -3   8   0     1188.34     1215.03     24.89 o 
  -2   8   0     1541.94     1575.83     32.20 o 
  -1   8   0     1159.15     1210.45     31.14 o 
   0   8   0      877.15     1036.44     41.02 o 
   1   8   0      455.88      433.04     28.36 o 
   2   8   0      751.96      723.92     38.92 o 
   3   8   0      534.67      500.07     34.21 o 
   4   8   0     1223.41     1139.77     54.11 o 
   5   8   0      486.54      574.86     41.02 o 
  -7   9   0      104.51      137.54     28.01 o 
  -6   9   0       91.51       72.78     19.11 o 
  -5   9   0       83.40       93.63     14.21 o 
  -4   9   0      325.15      359.58     21.80 o 
  -3   9   0     1323.37     1293.29     36.05 o 
  -2   9   0      502.57      525.19     18.34 o 
  -1   9   0      431.46      496.39     21.59 o 
   0   9   0       17.32        7.59      6.46 o 
   1   9   0        8.34       -2.62      5.32 o 
   2   9   0     1365.45     1377.76     56.64 o 
   3   9   0      386.27      434.18     36.31 o 
   4   9   0      524.15      554.70     40.32 o 
  -6  10   0       22.27       11.87     15.19 o 
  -5  10   0      278.65      237.29     30.55 o 
  -4  10   0      425.24      490.24     25.10 o 
  -3  10   0      840.01      831.00     42.33 o 
  -2  10   0      279.25      290.03     18.18 o 
  -1  10   0      396.24      412.01     28.54 o 
   0  10   0      134.53      155.34     21.99 o 
   1  10   0      444.44      436.97     34.65 o 
   2  10   0      242.80      259.81     29.32 o 
   3  10   0      264.60      253.96     31.51 o 
  -4  11   0      113.95      114.68     21.47 o 
  -3  11   0      658.72      644.94     40.32 o 
  -2  11   0      152.32      182.93     16.48 o 
  -1  11   0       10.08       12.74      9.43 o 
   0  11   0       32.35       14.05     11.35 o 
   1  11   0      676.83      622.25     41.45 o 
   2  11   0      503.05      395.17     37.61 o 
  -3  12   0       41.62       67.20     19.55 o 
  -2  12   0       11.45        7.42     10.65 o 
  -1  12   0      151.93      186.67     25.83 o 
   0  12   0      497.96      517.70     38.49 o 
   1  12   0      668.22      650.35     44.68 o 
  -1 -12   1      125.31      123.40     24.52 o 
   0 -12   1      292.20      376.84     35.26 o 
   1 -12   1       95.39      100.36     20.60 o 
   2 -12   1      617.55      622.95     43.37 o 
   3 -12   1      482.86      504.00     38.31 o 
   4 -12   1      186.38      288.17     32.29 o 
  -2 -11   1       35.07       35.52     13.70 o 
  -1 -11   1      269.71      244.62     29.41 o 
   0 -11   1      774.53      777.33     44.07 o 
   1 -11   1      525.49      502.25     34.21 o 
   2 -11   1      736.72      732.52     28.34 o 
   3 -11   1      306.22      262.86     28.71 o 
   4 -11   1       29.91       26.71     14.84 o 
   5 -11   1      202.87      174.63     26.88 o 
  -3 -10   1        9.64       -9.08      9.08 o 
  -2 -10   1      168.20      204.13     26.97 o 
  -1 -10   1     1145.69     1108.70     50.97 o 
   0 -10   1     1439.52     1437.20     55.42 o 
   1 -10   1      546.58      574.64     24.80 o 
   2 -10   1      764.70      764.41     27.31 o 
   3 -10   1        4.41        6.81     10.82 o 
   4 -10   1      333.23      364.62     31.24 o 
   5 -10   1      261.55      241.75     20.20 o 
   6 -10   1      329.76      390.98     37.53 o 
  -4  -9   1       13.76        2.71     11.43 o 
  -3  -9   1        9.89       15.88     12.65 o 
  -2  -9   1      997.68      905.27     45.91 o 
  -1  -9   1     1511.51     1515.92     56.55 o 
   0  -9   1     1761.03     1641.94     55.77 o 
   1  -9   1      199.81      194.06     14.77 o 
   2  -9   1       76.62       76.82     10.54 o 
   3  -9   1      317.52      335.16     19.61 o 
   4  -9   1      559.39      531.04     24.65 o 
   5  -9   1      509.47      567.70     44.38 o 
   6  -9   1      371.17      374.37     24.72 o 
   7  -9   1       72.48       44.86     18.07 o 
  -5  -8   1       28.51       15.19     13.09 o 
  -4  -8   1      495.56      450.06     36.22 o 
  -3  -8   1       50.07       56.81     15.53 o 
  -2  -8   1      717.11      674.88     37.09 o 
  -1  -8   1     4160.07     4209.13     91.37 o 
   0  -8   1      115.93      103.77     15.53 o 
   1  -8   1        0.34       -3.72      7.46 o 
   2  -8   1       31.64       22.44      5.42 o 
   3  -8   1     1568.49     1574.43     37.85 o 
   4  -8   1     1775.97     1768.24     42.21 o 
   5  -8   1      205.90      227.46     23.00 o 
   6  -8   1      107.45      126.53     15.99 o 
   7  -8   1       13.48        8.31      9.03 o 
  -5  -7   1      232.16      262.51     28.89 o 
  -4  -7   1       50.99       37.70     12.74 o 
  -3  -7   1     3175.24     3250.80     82.38 o 
  -2  -7   1     1842.22     1813.08     57.25 o 
  -1  -7   1      930.83     1109.49     41.72 o 
   0  -7   1       57.79       22.43      8.64 o 
   1  -7   1       14.91       10.22      4.35 o 
   2  -7   1     1211.45     1210.65     22.90 o 
   3  -7   1     1574.40     1585.82     26.20 o 
   4  -7   1     1540.86     1572.03     38.32 o 
   5  -7   1       16.17       23.19      7.92 o 
   6  -7   1       13.94        6.84     11.87 o 
   7  -7   1        3.54       13.51      8.66 o 
  -6  -6   1       48.27       36.48     11.43 o 
  -5  -6   1     1521.61     1640.37     59.96 o 
  -4  -6   1     1148.98     1107.40     46.25 o 
  -3  -6   1     1133.01     1073.36     43.46 o 
  -2  -6   1      303.15      302.14     21.99 o 
  -1  -6   1      242.77      178.38     17.28 o 
   0  -6   1      180.61      189.02     17.98 o 
   1  -6   1       60.70       35.91      5.24 o 
   2  -6   1     4192.48     4499.40     44.12 o 
   3  -6   1     4514.17     4824.02     46.26 o 
   4  -6   1     1264.76     1199.71     32.25 o 
   5  -6   1        0.34        2.84      5.95 o 
   6  -6   1        1.64       -4.58      6.41 o 
   7  -6   1       63.45       90.48     29.93 o 
   8  -6   1      231.03      207.11     20.93 o 
  -6  -5   1      136.96      135.61     16.21 o 
  -5  -5   1      185.80      131.34     18.59 o 
  -4  -5   1      862.72      953.97     40.67 o 
  -3  -5   1      301.69      262.95     21.29 o 
  -2  -5   1     1086.86     1193.53     40.15 o 
  -1  -5   1      472.66      424.58     22.17 o 
   0  -5   1     7434.73     7657.29     75.02 o 
   1  -5   1     9288.36     9022.03     66.29 o 
   2  -5   1     5300.32     5062.89     49.76 o 
   3  -5   1     1488.37     1594.36     21.91 o 
   4  -5   1      104.41       95.16     10.71 o 
   5  -5   1        0.51        8.56      6.94 o 
   6  -5   1      614.15      615.14     26.57 o 
   7  -5   1     1001.52      951.29     35.35 o 
   8  -5   1      204.83      182.47     19.42 o 
  -7  -4   1       19.15       30.63     16.93 o 
  -6  -4   1      393.31      501.29     40.23 o 
  -5  -4   1      126.49      140.75     34.91 o 
  -4  -4   1      890.58      895.94     36.31 o 
  -3  -4   1        0.25        3.58      5.32 o 
  -2  -4   1      731.10      702.98     28.19 o 
  -1  -4   1     6292.05     6370.69     90.06 o 
   0  -4   1    16599.97    17569.90    131.20 o 
   1  -4   1     3706.25     3814.95     33.90 o 
   2  -4   1        2.56        1.35      2.08 o 
   3  -4   1     1388.69     1510.65     18.03 o 
   4  -4   1      993.02      957.81     36.39 o 
   5  -4   1     1599.06     1468.27     50.62 o 
   6  -4   1      252.48      271.07     25.75 o 
   7  -4   1      694.96      688.93     42.07 o 
   8  -4   1      298.65      239.82     30.55 o 
  -7  -3   1      278.77      242.35     31.33 o 
  -6  -3   1      558.19      592.14     40.58 o 
  -5  -3   1      458.58      501.03     21.09 o 
  -4  -3   1      236.54      300.57     20.16 o 
  -3  -3   1      146.42      159.62     14.49 o 
  -2  -3   1     1592.72     1605.28     39.19 o 
  -1  -3   1     7542.82     7370.91     92.77 o 
   0  -3   1     2186.16     2082.36     27.22 o 
   1  -3   1     1010.41      955.86     15.17 o 
   2  -3   1     1069.98     1091.86     13.83 o 
   3  -3   1      998.36     1029.55     33.51 o 
   4  -3   1     1346.95     1281.94     42.24 o 
   5  -3   1     1065.97     1045.52     42.07 o 
   6  -3   1     1015.24      941.93     44.95 o 
   7  -3   1      233.84      253.09     28.10 o 
   8  -3   1       23.38       37.88     16.58 o 
  -7  -2   1      845.95      826.64     50.53 o 
  -6  -2   1      173.36      192.96     24.79 o 
  -5  -2   1       36.81       35.99      7.28 o 
  -4  -2   1      768.45      709.59     23.74 o 
  -3  -2   1     2297.27     2273.79     47.04 o 
  -1  -2   1     4243.33     4174.48     57.08 o 
   0  -2   1     8384.43     8148.26    109.74 o 
   1  -2   1      185.47      179.45      5.47 o 
   2  -2   1        3.49        6.72      4.54 o 
   3  -2   1     2422.99     2214.88     49.75 o 
   4  -2   1     5262.25     5121.21     91.64 o 
   5  -2   1      620.43      563.60     31.68 o 
   6  -2   1      313.36      288.70     26.97 o 
   7  -2   1       45.35       18.94     13.70 o 
   8  -2   1        3.28       -0.61     11.43 o 
  -7  -1   1      405.91      463.15     38.40 o 
  -6  -1   1       32.19       50.27     15.71 o 
  -5  -1   1      859.31      899.77     24.65 o 
  -4  -1   1     1181.52     1143.12     30.68 o 
  -3  -1   1     6336.72     6610.15     81.51 o 
  -2  -1   1     1109.81     1166.74     25.92 o 
   0  -1   1     2148.31     1989.54     26.09 o 
   1  -1   1      491.47      587.25      9.25 o 
   2  -1   1     1571.75     1570.40     17.24 o 
   3  -1   1     3669.19     3580.98     35.50 o 
   4  -1   1     6783.10     7384.24     65.91 o 
   5  -1   1      348.13      351.44     26.27 o 
   6  -1   1      312.90      335.56     29.93 o 
   7  -1   1        7.56        5.24      9.34 o 
   8  -1   1      103.75      142.95     27.14 o 
  -8   0   1      175.33      133.61     25.40 o 
  -7   0   1       67.26       66.50     18.07 o 
  -6   0   1       80.22       62.22     15.80 o 
  -5   0   1     1499.68     1518.62     52.01 o 
  -4   0   1     1344.27     1289.06     24.60 o 
  -3   0   1     2954.09     2797.60     34.18 o 
  -1   0   1      443.78      382.95     10.04 o 
   0   0   1     1526.79     1611.30     21.21 o 
   1   0   1     2662.32     2961.67     34.21 o 
   2   0   1     8616.06     9144.27     70.91 o 
   3   0   1     1764.23     1760.31     25.78 o 
   4   0   1     3628.37     3926.34     46.69 o 
   5   0   1      409.80      409.39     28.71 o 
   6   0   1       36.60       35.52     12.74 o 
   7   0   1      146.27      115.02     22.95 o 
   8   0   1      352.62      326.83     36.83 o 
  -8   1   1       11.23       -7.51     10.56 o 
  -7   1   1      189.53      196.54     25.83 o 
  -6   1   1      528.38      494.22     32.64 o 
  -5   1   1      519.57      501.81     28.71 o 
  -4   1   1     2875.06     2848.45     35.66 o 
  -3   1   1      863.88      790.66     21.95 o 
  -1   1   1      140.18      123.32      5.67 o 
   0   1   1     1723.40     1793.96     25.83 o 
   1   1   1     5512.84     5484.18     62.49 o 
   2   1   1        7.04       24.27      4.08 o 
   3   1   1     4493.68     4281.97     52.71 o 
   4   1   1      900.33      885.80     22.22 o 
   5   1   1       18.15       27.58     11.08 o 
   6   1   1      710.29      681.77     41.54 o 
   7   1   1      643.03      662.74     45.12 o 
  -8   2   1      131.19       75.40     20.25 o 
  -7   2   1      270.37      275.17     27.93 o 
  -6   2   1     1537.84     1544.72     55.42 o 
  -5   2   1     1128.87     1135.32     42.41 o 
  -4   2   1      413.53      404.61     11.34 o 
  -3   2   1      478.02      451.30     20.16 o 
  -2   2   1     4888.45     5435.05     39.52 o 
  -1   2   1      190.49      224.11      9.08 o 
   0   2   1     3516.38     3511.13     47.30 o 
   1   2   1     9468.87    10038.64    109.00 o 
   2   2   1       32.39       48.35      7.24 o 
   3   2   1     1980.79     2183.47     68.90 o 
   4   2   1      385.59      376.49     16.12 o 
   5   2   1     1173.92     1256.27     31.58 o 
   6   2   1      922.29      887.21     49.05 o 
   7   2   1      399.18      491.43     41.98 o 
  -8   3   1      178.76      170.36     19.16 o 
  -7   3   1      628.47      590.90     27.75 o 
  -6   3   1     1307.03     1247.12     48.61 o 
  -5   3   1      368.30      319.50     22.43 o 
  -4   3   1      989.54     1082.42     16.53 o 
  -3   3   1      776.00      794.45     13.35 o 
  -2   3   1     1163.39     1187.71     15.93 o 
  -1   3   1     1020.95     1132.20     16.09 o 
   1   3   1     2407.96     2384.10     45.38 o 
   2   3   1       22.97       53.59      8.90 o 
   3   3   1       32.43       63.27     10.65 o 
   4   3   1     1554.87     1637.43     35.62 o 
   5   3   1     2141.76     2292.32     45.54 o 
   6   3   1      679.51      662.57     43.11 o 
   7   3   1      473.71      460.19     42.85 o 
  -8   4   1      286.52      213.12     30.81 o 
  -7   4   1      386.61      363.28     45.08 o 
  -6   4   1      826.51      822.40     29.61 o 
  -5   4   1       75.12       75.26     10.25 o 
  -4   4   1      948.47     1020.43     35.96 o 
  -3   4   1     1109.28     1058.13     17.12 o 
  -2   4   1     1982.67     1778.33     22.19 o 
  -1   4   1     1735.53     1725.58     27.45 o 
   0   4   1     2987.99     2645.57     49.66 o 
   1   4   1      445.35      424.23     20.77 o 
   2   4   1        3.91        5.41      5.15 o 
   3   4   1     1246.37     1364.06     42.59 o 
   4   4   1     1420.36     1425.50     46.17 o 
   5   4   1     1228.86     1230.10     35.11 o 
   6   4   1      163.69      169.83     27.05 o 
   7   4   1       27.07       31.07     17.54 o 
  -8   5   1       83.96      109.61     24.17 o 
  -7   5   1      358.13      322.14     32.20 o 
  -6   5   1       78.39       74.31     11.41 o 
  -5   5   1      143.27      125.57     12.71 o 
  -4   5   1      798.09      915.56     37.27 o 
  -3   5   1     3436.30     3464.67     36.31 o 
  -2   5   1     5019.57     5097.06     45.67 o 
  -1   5   1     4835.97     4897.01     45.09 o 
   0   5   1     1027.37     1181.58     35.08 o 
   1   5   1      161.74      164.77     15.53 o 
   2   5   1      792.15      724.62     31.42 o 
   3   5   1      206.55      211.72     19.55 o 
   4   5   1     1181.61     1308.38     47.56 o 
   5   5   1       74.97       55.42     10.61 o 
   6   5   1        2.47       -3.84     10.73 o 
  -7   6   1        9.02       -4.54      9.86 o 
  -6   6   1      104.61      117.91     14.34 o 
  -5   6   1      385.86      419.42     20.61 o 
  -4   6   1     2015.59     2077.30     42.27 o 
  -3   6   1     8784.05     8989.81     71.40 o 
  -2   6   1     2185.59     2136.26     29.50 o 
  -1   6   1      353.23      320.69     11.88 o 
   0   6   1      655.45      680.02     29.06 o 
   1   6   1     1881.18     1990.33     53.59 o 
   2   6   1      901.53      948.65     38.57 o 
   3   6   1        3.09       -1.40      7.16 o 
   4   6   1      942.88     1013.40     44.51 o 
   5   6   1      381.55      382.59     42.94 o 
   6   6   1       26.44       26.79     17.19 o 
  -7   7   1       11.14        1.05      9.86 o 
  -6   7   1      329.71      322.03     33.08 o 
  -5   7   1     2111.31     2115.86     50.14 o 
  -4   7   1     1248.36     1190.37     32.74 o 
  -3   7   1      365.12      377.57     13.48 o 
  -2   7   1      104.70       96.54      7.99 o 
  -1   7   1      852.87      823.95     20.28 o 
   0   7   1      776.98      719.03     32.64 o 
   1   7   1     1725.17     1533.20     50.18 o 
   2   7   1     2038.58     1967.46     60.57 o 
   3   7   1     1155.51     1095.26     47.21 o 
   4   7   1      307.02      264.35     27.23 o 
   5   7   1       87.00      118.52     22.87 o 
  -7   8   1      145.07      108.48     24.70 o 
  -6   8   1      465.99      494.13     39.45 o 
  -5   8   1      302.67      359.19     21.35 o 
  -4   8   1      552.34      525.90     22.90 o 
  -3   8   1       85.58       83.20      8.48 o 
  -2   8   1        8.76       16.68      5.35 o 
  -1   8   1      405.99      423.79     25.05 o 
   0   8   1     3622.84     3548.66     80.64 o 
   1   8   1     4777.13     4806.60    100.97 o 
   2   8   1        6.41       23.13     10.30 o 
   3   8   1      305.27      342.72     30.81 o 
   4   8   1        4.82       14.23     12.57 o 
   5   8   1       73.87       77.67     21.38 o 
  -7   9   1       76.39       85.96     22.69 o 
  -6   9   1      940.50      958.95     55.07 o 
  -5   9   1      223.22      204.39     27.05 o 
  -4   9   1       14.40       12.49      7.52 o 
  -3   9   1        0.21        3.31      6.96 o 
  -2   9   1      380.33      453.91     17.39 o 
  -1   9   1     2598.97     2642.69     69.38 o 
   0   9   1      238.87      228.74     22.95 o 
   1   9   1      541.85      492.91     32.81 o 
   2   9   1      112.40       80.38     17.89 o 
   3   9   1        1.07        1.83      9.43 o 
   4   9   1      132.53      179.78     28.01 o 
  -6  10   1      283.76      304.06     35.78 o 
  -5  10   1      134.44       91.46     20.95 o 
  -4  10   1        0.04      -10.04     10.04 o 
  -3  10   1      337.02      298.04     71.52 o 
  -2  10   1      777.45      832.05     24.92 o 
  -1  10   1      983.20      969.33     44.07 o 
   0  10   1      673.34      627.84     36.83 o 
   1  10   1       70.87       30.55     12.57 o 
   2  10   1        4.68       -2.44     10.21 o 
   3  10   1      120.03      185.80     28.28 o 
  -5  11   1        1.14       24.09     15.27 o 
  -3  11   1      696.76      751.67     42.50 o 
  -2  11   1     1189.91     1224.43     51.67 o 
  -1  11   1      569.55      610.82     37.27 o 
   0  11   1      215.04      213.90     25.66 o 
   1  11   1       27.96       31.51     14.14 o 
   2  11   1       43.76       13.44     13.09 o 
  -2  12   1      753.60      713.01     42.15 o 
  -1  12   1       77.72       60.22     15.71 o 
   0  12   1        6.87       17.89     10.73 o 
   1  12   1       94.27      138.76     26.18 o 
  -1 -12   2      891.58      907.89     51.84 o 
   0 -12   2      146.89      110.57     22.17 o 
   1 -12   2       71.93       35.52     14.40 o 
   2 -12   2       20.52       22.87     14.84 o 
   3 -12   2      512.52      515.95     40.06 o 
   4 -12   2      670.61      686.83     45.73 o 
  -2 -11   2      422.63      439.68     38.23 o 
  -1 -11   2      173.33      158.66     24.35 o 
   0 -11   2       22.87       21.91     12.04 o 
   1 -11   2      148.80      141.29     21.64 o 
   2 -11   2     1300.90     1287.50     38.05 o 
   3 -11   2      780.63      793.91     45.73 o 
   4 -11   2      113.73      124.19     23.56 o 
   5 -11   2      100.78      117.38     25.13 o 
  -3 -10   2      296.97      320.99     34.30 o 
  -2 -10   2       58.58       71.56     17.80 o 
  -1 -10   2       36.21       17.98      9.60 o 
   0 -10   2      538.30      559.94     34.56 o 
   1 -10   2      743.07      721.04     49.96 o 
   2 -10   2      566.99      602.91     34.30 o 
   3 -10   2     1146.80     1281.07     54.98 o 
   4 -10   2      458.83      472.14     36.48 o 
   5 -10   2      210.58      239.65     29.15 o 
   6 -10   2        0.87       18.59     15.53 o 
  -4  -9   2      218.79      250.38     30.20 o 
  -3  -9   2      138.37      128.38     22.34 o 
  -2  -9   2       24.90       17.45      9.86 o 
  -1  -9   2      553.77      529.83     33.34 o 
   0  -9   2     1134.54     1254.89     48.35 o 
   1  -9   2      614.99      611.74     24.02 o 
   2  -9   2      757.35      671.37     24.21 o 
   3  -9   2     1142.24     1087.67     47.91 o 
   4  -9   2        0.09       -3.18      6.59 o 
   5  -9   2       86.60      112.02     15.71 o 
   6  -9   2      388.88      419.63     26.56 o 
   7  -9   2      175.04      172.66     20.54 o 
  -5  -8   2      269.08      246.46     30.37 o 
  -4  -8   2      657.81      707.51     42.59 o 
  -3  -8   2       10.23       11.96     10.39 o 
  -2  -8   2      101.51       99.05     17.54 o 
  -1  -8   2     1045.69      986.61     42.50 o 
   0  -8   2      885.16      852.65     36.92 o 
   1  -8   2     1309.35     1352.37     32.87 o 
   2  -8   2       75.97       93.73      9.52 o 
   3  -8   2      254.78      258.98     25.88 o 
   4  -8   2      333.74      360.65     34.52 o 
   5  -8   2      465.73      461.50     55.51 o 
   6  -8   2      184.82      189.86     33.08 o 
   7  -8   2      427.82      423.00     27.49 o 
  -5  -7   2      285.90      335.47     31.07 o 
  -4  -7   2      143.77      135.53     21.03 o 
  -3  -7   2      251.17      293.06     26.71 o 
  -2  -7   2      233.56      229.26     22.43 o 
  -1  -7   2     4549.99     4765.93     92.60 o 
   0  -7   2     1352.24     1368.69     32.37 o 
   1  -7   2     1059.12     1064.31     21.85 o 
   2  -7   2      157.83      156.94      9.21 o 
   3  -7   2      264.80      329.98     17.00 o 
   4  -7   2      744.33      738.25     29.11 o 
   5  -7   2      254.62      272.63     19.59 o 
   6  -7   2      703.91      706.09     30.05 o 
   7  -7   2      397.87      412.44     61.48 o 
  -6  -6   2      830.05      791.42     34.01 o 
  -5  -6   2        2.05       -7.68      7.68 o 
  -4  -6   2     1032.86      999.18     44.51 o 
  -3  -6   2     1830.34     1899.74     58.39 o 
  -2  -6   2     1818.60     1710.27     52.19 o 
  -1  -6   2     3467.61     3484.16     72.17 o 
   0  -6   2     1526.92     1460.58     30.90 o 
   2  -6   2      267.67      293.65     13.00 o 
   3  -6   2      689.14      724.94     15.96 o 
   4  -6   2     3416.73     3423.74     63.80 o 
   5  -6   2      802.23      731.62     27.71 o 
   6  -6   2      234.93      233.71     18.64 o 
   7  -6   2       45.88       47.08     11.11 o 
  -6  -5   2      131.09       83.06     13.45 o 
  -5  -5   2      313.63      324.74     26.62 o 
  -4  -5   2     1296.46     1192.92     45.38 o 
  -3  -5   2     1433.64     1446.10     46.87 o 
  -2  -5   2     3455.58     3448.21     71.30 o 
   0  -5   2      870.71     1008.51     23.28 o 
   1  -5   2      862.33      845.85     15.61 o 
   2  -5   2     1289.68     1220.09     19.01 o 
   3  -5   2     4096.47     3951.33     37.23 o 
   4  -5   2     2629.70     2506.27     46.31 o 
   5  -5   2      508.87      527.04     31.59 o 
   6  -5   2       26.37       31.77     13.00 o 
   7  -5   2       34.20       22.69     12.31 o 
   8  -5   2      253.24      254.94     22.06 o 
  -7  -4   2       56.70       30.63     17.89 o 
  -6  -4   2       44.45       41.82     10.02 o 
  -5  -4   2      429.90      462.89     28.45 o 
  -4  -4   2     1902.38     1904.10     53.59 o 
  -3  -4   2     1032.01      979.98     35.78 o 
  -2  -4   2     3278.79     3409.46     65.63 o 
  -1  -4   2      825.76      953.53     30.37 o 
   0  -4   2     6078.14     6591.06     63.80 o 
   1  -4   2      787.14      741.02     12.93 o 
   2  -4   2     1301.43     1280.95     17.56 o 
   3  -4   2     6333.69     6700.61     56.47 o 
   4  -4   2     1598.07     1612.09     49.48 o 
   5  -4   2      113.76      148.36     19.46 o 
   6  -4   2      313.47      351.71     29.93 o 
   7  -4   2       73.82       67.55     17.72 o 
   8  -4   2       83.36       91.02     21.56 o 
  -7  -3   2      129.87      140.60     25.48 o 
  -6  -3   2      377.78      457.92     36.48 o 
  -5  -3   2      278.08      284.50     37.18 o 
  -4  -3   2     2091.56     2027.59     52.28 o 
  -3  -3   2     2794.23     2676.90     56.81 o 
  -2  -3   2      160.99      176.99     13.18 o 
  -1  -3   2       41.17       24.35      5.93 o 
   0  -3   2     6410.59     6458.40     58.03 o 
   1  -3   2     6025.41     5887.50     52.01 o 
   2  -3   2      162.61      121.91      8.77 o 
   3  -3   2     4587.94     4676.91     81.25 o 
   4  -3   2      464.88      378.85     24.09 o 
   5  -3   2      288.37      295.59     25.31 o 
   6  -3   2      133.40      142.69     20.68 o 
   7  -3   2      225.27      223.94     27.40 o 
   8  -3   2      544.73      493.44     41.54 o 
  -7  -2   2      295.09      296.81     32.29 o 
  -6  -2   2      593.99      636.30     39.80 o 
  -5  -2   2     1477.03     1580.30     35.10 o 
  -4  -2   2     1749.94     1715.94     44.16 o 
  -2  -2   2        0.61       -0.70      2.97 o 
  -1  -2   2     4898.90     4832.95     65.02 o 
   0  -2   2     3418.69     3113.94     31.83 o 
   1  -2   2     4177.21     4318.76     58.47 o 
   2  -2   2     1376.05     1313.47     15.21 o 
   3  -2   2      398.08      494.48     24.00 o 
   4  -2   2      807.28      773.93     34.21 o 
   5  -2   2      723.65      706.03     36.31 o 
   6  -2   2      609.94      564.65     36.04 o 
   7  -2   2      760.90      788.15     46.69 o 
   8  -2   2      549.93      602.09     44.68 o 
  -7  -1   2      495.45      515.60     38.23 o 
  -6  -1   2     1946.05     1928.97     65.72 o 
  -5  -1   2      996.53     1099.08     56.25 o 
  -4  -1   2      540.97      500.73     16.80 o 
  -3  -1   2      116.71      142.52     11.43 o 
  -2  -1   2        3.29        7.07      3.75 o 
  -1  -1   2     6776.27     7375.10     82.47 o 
   0  -1   2     2580.39     2969.26     38.49 o 
   1  -1   2     2013.23     2263.47     22.82 o 
   2  -1   2       12.25        5.96      2.14 o 
   3  -1   2       61.18       60.16      6.81 o 
   4  -1   2     1858.65     1888.04     26.98 o 
   5  -1   2     1185.94     1325.75     50.88 o 
   6  -1   2      847.97      918.01     46.95 o 
   7  -1   2      449.27      421.44     37.18 o 
   8  -1   2       13.58        1.31     15.01 o 
  -8   0   2      283.41      311.12     33.77 o 
  -7   0   2      815.63      831.88     45.64 o 
  -6   0   2      748.55      737.89     39.88 o 
  -5   0   2       16.76       25.60      6.41 o 
  -4   0   2        1.90       -0.40      3.67 o 
  -3   0   2      270.01      246.40      9.77 o 
  -2   0   2      271.82      249.86     11.52 o 
  -1   0   2    15639.30    15360.50    145.57 o 
   0   0   2    24281.77    23714.97    213.47 o 
   1   0   2      881.45      854.13     17.24 o 
   2   0   2      393.13      348.55     13.61 o 
   3   0   2     1111.11     1141.97     22.30 o 
   4   0   2     3939.45     4199.63     78.28 o 
   5   0   2     1316.05     1223.12     49.83 o 
   6   0   2        5.40       11.69     11.26 o 
   7   0   2       35.90       48.87     15.71 o 
   8   0   2        0.00       -6.28     11.52 o 
  -8   1   2       58.34       65.89     19.81 o 
  -7   1   2      466.10      498.67     34.82 o 
  -6   1   2       40.24       42.94     13.18 o 
  -5   1   2        3.00       -0.52      6.28 o 
  -4   1   2       30.73       45.23      5.45 o 
  -3   1   2     7471.16     7561.84     65.01 o 
  -2   1   2    85523.56    85214.70    942.36 o 
  -1   1   2     6187.29     6347.59     52.78 o 
   1   1   2      838.67      758.65     14.13 o 
   2   1   2       75.10       51.43      6.46 o 
   3   1   2     3921.66     3793.18     64.49 o 
   4   1   2      774.92      760.43     25.05 o 
   5   1   2     1035.95     1072.05     48.26 o 
   6   1   2       57.18       28.89     13.53 o 
   7   1   2       26.20       54.46     18.68 o 
  -8   2   2      106.94       99.93     23.91 o 
  -7   2   2      146.33      119.48     20.42 o 
  -6   2   2       56.47       42.68     13.27 o 
  -5   2   2      262.51      268.36     20.68 o 
  -4   2   2    11140.06    11905.61     85.54 o 
  -3   2   2    12796.93    13595.34     86.85 o 
  -2   2   2     5669.71     5617.97     41.43 o 
  -1   2   2     1835.22     1996.00     25.69 o 
   0   2   2        5.63        0.17      3.05 o 
   1   2   2     4355.32     4436.30     61.96 o 
   2   2   2      595.77      653.58     22.52 o 
   3   2   2     5083.71     5382.48     61.43 o 
   4   2   2     2815.17     3123.32    184.06 o 
   5   2   2      291.99      336.73     19.37 o 
   6   2   2        4.96       15.45     10.91 o 
   7   2   2       48.70       50.18     19.64 o 
  -8   3   2       11.02       18.15     15.01 o 
  -7   3   2       10.78       19.53     11.26 o 
  -6   3   2      813.04      752.46     28.14 o 
  -5   3   2      864.44      933.88     27.94 o 
  -4   3   2      907.89      865.26     16.20 o 
  -3   3   2     2245.98     2165.63     24.96 o 
  -2   3   2      808.19      752.32     12.90 o 
  -1   3   2      149.44      205.78      9.73 o 
   0   3   2     3180.44     3216.50     52.54 o 
   1   3   2     6767.62     6753.90     89.72 o 
   2   3   2     9270.20     9440.31    120.00 o 
   3   3   2      717.61      657.86     27.14 o 
   4   3   2      252.74      199.27     14.00 o 
   5   3   2       11.05       11.89      5.83 o 
   6   3   2      185.19      233.80     29.06 o 
   7   3   2      324.06      323.17     37.27 o 
  -8   4   2        4.25        4.10     10.91 o 
  -7   4   2       98.89       99.84     21.73 o 
  -6   4   2      645.11      637.50     26.02 o 
  -5   4   2      753.52      808.58     26.34 o 
  -4   4   2      177.28      191.76      8.35 o 
  -3   4   2     1665.69     1600.32     39.23 o 
  -2   4   2       37.80       20.30      3.80 o 
  -1   4   2       21.35       12.84      3.89 o 
   0   4   2    10763.36    10132.46    122.36 o 
   1   4   2     7207.49     7321.52    102.02 o 
   2   4   2     1095.13     1078.60     35.96 o 
   3   4   2      325.20      347.43     21.91 o 
   4   4   2       12.81       17.54      6.68 o 
   5   4   2      288.13      293.80     18.85 o 
   6   4   2       71.49       84.74     21.82 o 
   7   4   2      144.24      161.45     30.37 o 
  -8   5   2       13.77       15.36     13.09 o 
  -7   5   2      330.11      302.40     34.04 o 
  -6   5   2      814.31      824.39     42.46 o 
  -5   5   2      862.86      869.78     35.04 o 
  -4   5   2       42.86       49.63      7.87 o 
  -3   5   2      259.80      249.89     13.30 o 
  -2   5   2      454.77      485.39     12.77 o 
  -1   5   2     5567.25     5943.43     52.49 o 
   0   5   2     2929.95     2990.64     59.43 o 
   1   5   2     3463.11     3343.83     67.64 o 
   2   5   2     1158.31     1315.71     43.55 o 
   3   5   2      193.37      181.09     18.76 o 
   4   5   2       87.35       87.36     15.71 o 
   5   5   2      409.85      372.69     21.57 o 
   6   5   2      522.97      448.32     42.07 o 
  -7   6   2      486.18      504.96     41.11 o 
  -6   6   2      566.38      592.93     41.45 o 
  -5   6   2       43.99       53.76     16.49 o 
  -4   6   2       18.64        6.69      6.20 o 
  -3   6   2      455.88      472.69     13.93 o 
  -2   6   2     2856.94     2907.30     35.37 o 
  -1   6   2     3483.48     3285.90     39.57 o 
   0   6   2     1647.57     1544.28     44.60 o 
   1   6   2     2155.52     1958.04     53.93 o 
   2   6   2      376.32      348.91     24.52 o 
   3   6   2      133.03      133.26     18.41 o 
   4   6   2      766.41      843.40     41.45 o 
   5   6   2     1664.55     1564.04     44.56 o 
   6   6   2      473.37      457.39     42.59 o 
  -7   7   2      197.75      251.87     33.34 o 
  -6   7   2      132.71      122.18     23.56 o 
  -5   7   2        8.86       17.72     10.47 o 
  -4   7   2      221.25      222.64     15.64 o 
  -3   7   2      972.23      934.76     20.93 o 
  -2   7   2     2917.08     2841.58     37.87 o 
  -1   7   2      738.23      764.54     30.85 o 
   0   7   2     1168.92     1174.94     41.72 o 
   1   7   2       58.45       34.39     10.30 o 
   2   7   2       80.33       54.55     13.53 o 
   3   7   2     2446.65     2373.97     71.39 o 
   4   7   2     2238.26     2265.15     72.70 o 
   5   7   2      869.24      896.77     50.27 o 
  -7   8   2       21.84       11.26     11.78 o 
  -6   8   2        3.95        0.44     10.65 o 
  -5   8   2       20.56       26.62     13.00 o 
  -4   8   2      259.83      312.26     19.13 o 
  -3   8   2      480.75      560.53     17.56 o 
  -2   8   2     2590.83     2535.51     38.57 o 
  -1   8   2      308.93      326.05     23.13 o 
   0   8   2     1112.38     1009.13     41.63 o 
   1   8   2      839.07      763.72     38.05 o 
   2   8   2     3613.47     3810.74     92.86 o 
   3   8   2     1491.70     1448.28     58.65 o 
   4   8   2      254.30      288.26     30.11 o 
   5   8   2      536.08      593.93     30.74 o 
  -6   9   2       31.28       36.48     16.93 o 
  -5   9   2      293.70      325.96     33.86 o 
  -4   9   2      743.86      759.18     44.86 o 
  -3   9   2      562.36      595.12     32.59 o 
  -2   9   2      845.68      801.72     24.66 o 
  -1   9   2      152.36      143.74     18.68 o 
   0   9   2      967.35      929.01     42.68 o 
   1   9   2     1365.69     1323.83     53.15 o 
   2   9   2     1038.34     1030.95     50.18 o 
   3   9   2      521.32      574.34     39.97 o 
   4   9   2      336.31      286.34     32.12 o 
  -6  10   2      334.47      331.02     39.19 o 
  -5  10   2      635.29      681.94     46.60 o 
  -4  10   2      103.04       93.47     21.82 o 
  -3  10   2      197.29      201.34     29.67 o 
  -2  10   2       41.55       25.84      8.70 o 
  -1  10   2        1.50       16.76      9.25 o 
   0  10   2     1178.02     1066.03     48.96 o 
   1  10   2      698.25      591.79     37.96 o 
   2  10   2      809.21      778.47     45.73 o 
   3  10   2      128.74      141.56     25.75 o 
  -5  11   2      306.07      306.85     37.53 o 
  -4  11   2       25.65       31.77     18.41 o 
  -3  11   2      131.92       91.29     25.57 o 
  -2  11   2      157.87      199.24     24.61 o 
  -1  11   2      330.15      405.03     33.16 o 
   0  11   2      372.25      319.42     30.98 o 
   1  11   2      305.65      309.47     31.68 o 
   2  11   2      409.42      443.52     39.19 o 
  -2  12   2      117.79      140.51     23.39 o 
  -1  12   2      425.15      432.96     36.57 o 
   0  12   2      320.74      309.47     32.29 o 
  -1 -12   3      379.37      426.06     39.01 o 
   0 -12   3      376.54      422.66     36.39 o 
   1 -12   3      436.71      432.26     34.82 o 
   2 -12   3      251.82      319.07     34.73 o 
   3 -12   3       99.75      119.04     23.83 o 
   4 -12   3        0.07       10.82     13.44 o 
  -2 -11   3      273.59      238.43     30.11 o 
  -1 -11   3      483.02      521.63     37.09 o 
   0 -11   3      762.97      866.35     45.56 o 
   1 -11   3      314.01      338.24     22.15 o 
   2 -11   3      476.99      582.80     39.80 o 
   3 -11   3      131.18      150.72     25.13 o 
   4 -11   3      264.52      315.31     33.51 o 
   5 -11   3      313.37      324.13     35.69 o 
  -3 -10   3      174.58      196.36     28.45 o 
  -2 -10   3      608.77      608.11     39.62 o 
  -1 -10   3      516.59      494.75     34.47 o 
   0 -10   3      976.64     1074.84     47.83 o 
   1 -10   3      171.11      120.26     21.03 o 
   2 -10   3        0.49       -0.33      5.67 o 
   3 -10   3      855.73      893.06     47.48 o 
   4 -10   3      764.39      741.81     44.68 o 
   5 -10   3      498.59      515.25     41.45 o 
   6 -10   3      309.36      300.48     34.56 o 
  -4  -9   3      196.56      152.55     25.22 o 
  -3  -9   3      423.89      380.77     33.60 o 
  -2  -9   3      950.33      977.71     47.65 o 
  -1  -9   3      651.38      736.66     39.27 o 
   0  -9   3      543.99      469.79     29.76 o 
   1  -9   3        9.08        6.67      6.81 o 
   2  -9   3      815.90      796.38     26.32 o 
   3  -9   3     1365.59     1372.27     56.12 o 
   4  -9   3      809.50      787.02     43.81 o 
   5  -9   3      521.92      518.83     37.88 o 
   6  -9   3        3.06       -5.92      7.07 o 
  -5  -8   3       18.67       -2.09     10.56 o 
  -4  -8   3      980.53     1094.92     52.71 o 
  -3  -8   3     1013.62     1050.32     48.87 o 
  -2  -8   3     1312.05     1452.73     54.63 o 
  -1  -8   3      296.72      270.89     23.74 o 
   0  -8   3      347.41      371.67     18.42 o 
   1  -8   3      377.16      406.97     18.48 o 
   2  -8   3      369.65      367.26     16.92 o 
   3  -8   3     2029.00     2094.01     43.10 o 
   4  -8   3      595.89      664.41     37.05 o 
   5  -8   3       28.41       32.13      9.90 o 
   6  -8   3        1.32        1.63      7.61 o 
   7  -8   3      248.76      259.75     22.86 o 
  -5  -7   3       60.87       53.50     17.28 o 
  -4  -7   3      993.72      959.12     46.08 o 
  -3  -7   3     2701.54     2637.97     74.36 o 
  -2  -7   3       67.34       49.22     11.87 o 
  -1  -7   3      131.87      145.13     17.19 o 
   0  -7   3       28.76       30.92     10.25 o 
   1  -7   3     2262.26     2373.91     55.51 o 
   2  -7   3     1834.09     1854.81     31.85 o 
   3  -7   3     1043.36     1051.42     28.94 o 
   4  -7   3      377.30      385.59     19.69 o 
   5  -7   3      221.29      214.46     32.95 o 
   6  -7   3      131.80      152.58     16.85 o 
   7  -7   3      197.77      186.98     30.94 o 
  -6  -6   3       14.25       16.93     12.04 o 
  -5  -6   3     1359.31     1459.54     56.81 o 
  -4  -6   3     1164.79     1075.63     46.17 o 
  -3  -6   3      235.31      229.00     21.99 o 
  -2  -6   3        0.03       -2.79      4.63 o 
  -1  -6   3      345.13      298.03     20.33 o 
   0  -6   3     4290.91     3962.95     54.21 o 
   1  -6   3     1509.34     1390.16     21.98 o 
   2  -6   3     2500.11     2673.37     32.13 o 
   3  -6   3       77.56       53.85      8.68 o 
   4  -6   3       24.16       11.97      8.68 o 
   5  -6   3       17.60        6.31      6.03 o 
   6  -6   3      136.23      120.94     14.79 o 
   7  -6   3      369.74      317.07     23.20 o 
  -6  -5   3      329.26      356.35     23.22 o 
  -5  -5   3      243.11      311.21     26.53 o 
  -4  -5   3       43.09       45.21     12.13 o 
  -3  -5   3       67.54       76.71     13.44 o 
  -2  -5   3      379.21      307.98     20.86 o 
  -1  -5   3       84.16       64.41     11.00 o 
   0  -5   3    10841.14    11497.39    115.64 o 
   1  -5   3     4696.83     4965.51     59.80 o 
   2  -5   3      985.69     1122.26     18.28 o 
   3  -5   3        0.04        1.72      2.39 o 
   4  -5   3        0.78       -2.09      6.46 o 
   5  -5   3      200.97      159.97     20.77 o 
   6  -5   3      320.61      349.96     30.98 o 
   7  -5   3      918.80      780.74     45.82 o 
   8  -5   3       78.70       66.41     19.99 o 
  -7  -4   3      146.08      193.22     30.11 o 
  -6  -4   3      230.74      255.87     18.87 o 
  -5  -4   3      110.74       97.83     15.88 o 
  -4  -4   3       40.74       28.01      9.16 o 
  -3  -4   3       22.16       23.30      8.12 o 
  -2  -4   3     2925.39     3151.13     63.71 o 
  -1  -4   3    10328.86    10559.14    130.47 o 
   0  -4   3     7533.09     7601.07     71.54 o 
   1  -4   3      706.14      685.08     16.58 o 
   2  -4   3      606.99      578.18     16.67 o 
   3  -4   3      119.92      121.88      6.94 o 
   4  -4   3     2346.82     2355.47     62.49 o 
   5  -4   3     2264.57     2401.38     69.38 o 
   6  -4   3      463.54      424.75     32.81 o 
   7  -4   3      354.00      385.74     35.00 o 
   8  -4   3        2.15       -7.51     11.43 o 
  -7  -3   3      212.55      277.18     32.29 o 
  -6  -3   3      211.94      206.22     26.01 o 
  -5  -3   3        1.07        6.55      7.07 o 
  -4  -3   3      308.06      286.51     20.25 o 
  -3  -3   3     5695.93     5805.25     92.42 o 
  -2  -3   3     6010.92     5879.00     88.06 o 
  -1  -3   3     2080.87     1962.05     42.15 o 
   0  -3   3      357.52      331.34     11.19 o 
   1  -3   3      683.39      789.81     20.16 o 
   2  -3   3     2156.13     2097.78     25.61 o 
   3  -3   3     4638.88     4506.64     82.12 o 
   4  -3   3     2727.22     2433.41     63.10 o 
   5  -3   3     1406.01     1491.48     54.28 o 
   6  -3   3      512.29      455.12     33.25 o 
   7  -3   3       18.15       -2.88      9.34 o 
   8  -3   3       22.09       10.47     14.75 o 
  -7  -2   3      149.20      149.50     24.70 o 
  -6  -2   3       50.38       36.83     14.75 o 
  -5  -2   3      378.83      370.51     17.45 o 
  -4  -2   3     1252.32     1273.56     39.10 o 
  -3  -2   3     5411.97     5851.50     88.14 o 
  -2  -2   3     2199.88     2378.60     47.39 o 
  -1  -2   3        1.27        2.44      2.71 o 
   0  -2   3      135.50      146.71      6.83 o 
   1  -2   3     1395.19     1344.47     22.73 o 
   2  -2   3     1352.36     1368.14     18.64 o 
   3  -2   3     2168.12     2237.88     24.93 o 
   4  -2   3     4585.04     4571.49     90.33 o 
   5  -2   3      408.79      394.64     28.36 o 
   6  -2   3        8.28       -0.09      8.73 o 
   7  -2   3       67.94       51.49     17.19 o 
   8  -2   3      307.23      299.61     35.08 o 
  -7  -1   3       22.11       36.04     14.84 o 
  -6  -1   3      392.58      425.02     30.20 o 
  -5  -1   3      559.86      529.29     19.40 o 
  -4  -1   3     1772.30     1741.92     32.38 o 
  -3  -1   3     1796.45     1749.89     39.88 o 
  -2  -1   3     4466.32     4529.07     65.89 o 
  -1  -1   3     1091.96      903.44     22.95 o 
   0  -1   3     1162.93     1266.93     24.96 o 
   1  -1   3     2548.68     2592.59     34.21 o 
   2  -1   3     3288.34     3514.71     44.95 o 
   3  -1   3     2189.43     2334.87     38.09 o 
   4  -1   3      293.01      271.52     15.05 o 
   5  -1   3        3.93        2.18      9.25 o 
   6  -1   3        6.73        1.83      8.12 o 
   7  -1   3      394.17      397.61     36.92 o 
   8  -1   3      251.47      250.65     34.73 o 
  -8   0   3        0.74        2.01     11.96 o 
  -7   0   3      314.17      308.86     29.93 o 
  -6   0   3     1032.75     1065.07     46.34 o 
  -5   0   3      786.16      828.93     22.77 o 
  -4   0   3     1201.76     1157.50     24.51 o 
  -3   0   3     2601.93     2545.12     33.90 o 
  -2   0   3      878.48      861.58     23.04 o 
   0   0   3     3960.65     4003.61     52.28 o 
   1   0   3    14502.96    13930.05    233.15 o 
   2   0   3     3039.49     2794.73     33.36 o 
   3   0   3      535.57      528.11     35.48 o 
   4   0   3     1606.19     1743.21     30.37 o 
   5   0   3      284.06      298.21     27.23 o 
   6   0   3       87.36      120.61     22.25 o 
   7   0   3      397.35      378.50     37.61 o 
  -8   1   3       47.55       65.72     20.33 o 
  -7   1   3      488.56      512.37     26.07 o 
  -6   1   3      897.85      831.53     39.45 o 
  -5   1   3      821.67      837.38     35.00 o 
  -4   1   3     1090.30     1123.96     24.96 o 
  -3   1   3      543.33      596.92     12.76 o 
  -2   1   3      807.85      851.75     17.46 o 
  -1   1   3     9195.55     9210.96    110.05 o 
   0   1   3    14836.91    15902.46    156.48 o 
   1   1   3     3390.58     3482.51     37.27 o 
   2   1   3    10901.04    11561.76     93.82 o 
   3   1   3      105.37      116.73     22.39 o 
   4   1   3        5.22       -2.90      2.90 o 
   5   1   3      567.29      502.51     34.04 o 
   6   1   3      661.90      658.73     42.76 o 
   7   1   3      314.51      370.82     37.79 o 
  -8   2   3       51.44       58.47     20.68 o 
  -7   2   3      589.03      606.45     42.94 o 
  -6   2   3      359.35      352.86     22.60 o 
  -5   2   3       33.47       33.74      7.76 o 
  -4   2   3      883.62     1039.83     18.87 o 
  -3   2   3     2082.69     2155.14     25.18 o 
  -2   2   3     3149.09     3225.87     45.21 o 
  -1   2   3     1438.14     1497.14     37.35 o 
   0   2   3     3002.45     2767.66     46.60 o 
   1   2   3     2319.95     2294.91     43.46 o 
   2   2   3     3082.41     3165.39     41.38 o 
   3   2   3       29.40       42.21      6.66 o 
   4   2   3     3591.36     3866.70    127.07 o 
   5   2   3     1913.59     2008.38     41.11 o 
   6   2   3      371.90      294.98     32.03 o 
   7   2   3      132.09      193.05     30.72 o 
  -8   3   3      159.94      159.45     29.85 o 
  -7   3   3      482.27      445.96     39.71 o 
  -6   3   3       46.73       66.85     23.69 o 
  -5   3   3      613.31      617.68     22.56 o 
  -4   3   3      913.35     1024.39     18.61 o 
  -3   3   3      578.19      582.91     12.66 o 
  -2   3   3     4377.68     4010.71     59.81 o 
  -1   3   3      405.29      376.39     12.96 o 
   0   3   3      197.11      133.88     11.08 o 
   1   3   3     4218.73     4313.60     69.21 o 
   2   3   3     2510.45     2467.09     52.19 o 
   3   3   3     1741.75     1741.13     34.51 o 
   4   3   3     3340.77     3325.36     53.11 o 
   5   3   3     1108.87     1215.96     33.61 o 
   6   3   3      620.51      598.42     43.11 o 
   7   3   3      241.82      282.24     36.57 o 
  -8   4   3      176.83      154.73     29.15 o 
  -7   4   3       37.27       52.97     17.89 o 
  -6   4   3      609.63      591.53     40.15 o 
  -5   4   3       70.29       88.84     10.67 o 
  -4   4   3      392.97      397.64     11.93 o 
  -3   4   3     1329.62     1375.09     32.88 o 
  -2   4   3     2783.59     3020.37     40.70 o 
  -1   4   3     1478.26     1500.56     29.04 o 
   0   4   3     2033.78     2215.75     48.52 o 
   1   4   3        6.62        4.01      4.54 o 
   2   4   3     2755.03     2610.05     58.21 o 
   3   4   3     3018.37     3169.02     68.25 o 
   4   4   3     1679.78     1697.32     38.98 o 
   5   4   3     1303.76     1386.69     38.02 o 
   6   4   3       92.64       82.65     21.03 o 
  -8   5   3      228.47      221.32     33.43 o 
  -7   5   3       36.81       26.18     13.88 o 
  -6   5   3      445.66      428.42     34.91 o 
  -5   5   3      359.60      395.17     30.81 o 
  -4   5   3      512.82      504.86     14.09 o 
  -3   5   3     2592.84     2434.96     30.65 o 
  -2   5   3      897.19      889.91     17.31 o 
  -1   5   3      193.24      207.47     12.95 o 
   0   5   3      179.61      155.69     14.75 o 
   1   5   3     4026.66     4210.97     78.81 o 
   2   5   3     1186.01     1235.86     42.07 o 
   3   5   3     1679.53     1732.79     52.63 o 
   4   5   3      742.11      803.25     55.72 o 
   5   5   3       25.87       20.66     22.47 o 
  -7   6   3       28.21       45.99     17.02 o 
  -6   6   3      647.80      728.37     46.60 o 
  -5   6   3     1099.64     1056.34     51.49 o 
  -4   6   3      607.14      668.55     49.22 o 
  -3   6   3     1990.40     1976.63     29.10 o 
  -2   6   3     1174.73     1148.96     21.67 o 
  -1   6   3     1149.61     1211.50     31.14 o 
   0   6   3      781.69      750.28     32.12 o 
   1   6   3     1074.96      957.99     37.79 o 
   2   6   3     1919.52     1839.70     55.51 o 
   3   6   3       26.35       22.52     10.21 o 
   4   6   3       17.88       11.08      8.55 o 
   5   6   3      113.73      112.99     24.70 o 
   6   6   3       85.91       81.51     21.03 o 
  -7   7   3      121.09      113.37     24.35 o 
  -6   7   3      916.61      898.90     52.80 o 
  -5   7   3     2068.25     2130.14     75.23 o 
  -4   7   3      438.18      433.13     32.03 o 
  -3   7   3       92.55      119.20      9.19 o 
  -2   7   3      400.58      411.89     14.94 o 
  -1   7   3     1360.22     1387.08     50.97 o 
   0   7   3     1245.54     1296.16     45.21 o 
   1   7   3       13.67        9.25      7.07 o 
   2   7   3     1155.72     1111.50     45.91 o 
   3   7   3      145.55      142.69     20.60 o 
   4   7   3        0.11        2.36      9.34 o 
   5   7   3      165.31      135.49     29.19 o 
  -7   8   3      620.29      641.45     49.48 o 
  -6   8   3      695.91      722.87     48.35 o 
  -5   8   3      145.76      138.68     24.70 o 
  -4   8   3       15.91       11.61     10.82 o 
  -3   8   3      217.98      216.18     24.22 o 
  -2   8   3     1245.43     1262.87     27.14 o 
  -1   8   3      622.32      603.92     31.77 o 
   0   8   3     1153.65     1149.64     45.38 o 
   1   8   3     1068.64     1006.42     44.60 o 
   2   8   3      539.27      515.43     34.21 o 
   3   8   3        5.93        3.75      9.95 o 
   4   8   3      401.26      506.53     37.44 o 
  -6   9   3      193.86      185.02     30.11 o 
  -5   9   3        8.71       10.30     11.87 o 
  -4   9   3       25.20       40.67     16.23 o 
  -3   9   3      231.62      237.46     17.34 o 
  -2   9   3     2743.63     2793.85     56.60 o 
  -1   9   3     2878.09     2850.04     75.58 o 
   0   9   3       82.35      102.98     17.45 o 
   1   9   3      232.14      226.03     24.87 o 
   2   9   3       24.89       13.88     11.78 o 
   3   9   3      202.84      204.83     27.75 o 
   4   9   3      389.23      379.46     36.83 o 
  -6  10   3       14.39       24.79     15.45 o 
  -5  10   3       14.58        6.63     11.61 o 
  -4  10   3      223.02      233.45     30.81 o 
  -3  10   3     1602.81     1627.28     72.87 o 
  -2  10   3      168.63      180.02     17.47 o 
  -1  10   3      353.01      327.01     28.54 o 
   0  10   3        1.77       -6.81      6.81 o 
   1  10   3       10.21        4.28      9.25 o 
   2  10   3      274.12      280.84     31.59 o 
   3  10   3       97.73      128.90     24.44 o 
  -5  11   3      331.71      311.91     38.14 o 
  -4  11   3      147.38      193.13     31.94 o 
  -3  11   3      348.55      391.24     42.33 o 
  -2  11   3      686.50      682.03     40.15 o 
  -1  11   3       71.96       75.93     18.59 o 
   0  11   3       48.84       30.20     13.09 o 
   1  11   3       81.81       84.83     18.07 o 
   2  11   3      351.27      333.12     36.31 o 
  -2  12   3      166.68      215.39     26.88 o 
  -1  12   3        4.15       -0.35     10.21 o 
   0  12   3      108.56      104.55     22.87 o 
  -1 -12   4      210.35      240.52     31.07 o 
   0 -12   4        1.10       -7.68      8.20 o 
   1 -12   4       32.87       50.39     12.34 o 
   2 -12   4      167.02      133.53     25.40 o 
   3 -12   4      386.78      393.25     37.18 o 
   4 -12   4      378.93      440.55     41.02 o 
  -2 -11   4       64.32       67.81     17.98 o 
  -1 -11   4        5.66        2.09      8.90 o 
   0 -11   4       55.12       28.36     11.35 o 
   1 -11   4      455.05      511.43     25.31 o 
   2 -11   4     1320.54     1263.35     58.39 o 
   3 -11   4       56.82       75.05     20.42 o 
   4 -11   4       49.99       52.36     19.29 o 
   5 -11   4       19.95       21.82     14.31 o 
  -3 -10   4       90.35       88.84     20.42 o 
  -2 -10   4       11.72       13.53      8.99 o 
  -1 -10   4      301.38      267.93     27.23 o 
   0 -10   4     2582.11     2473.99     73.92 o 
   1 -10   4      589.02      580.13     25.56 o 
   2 -10   4      191.69      228.77     17.03 o 
   3 -10   4      151.97      142.34     23.83 o 
   4 -10   4        5.77        4.36     11.17 o 
   5 -10   4       21.92       17.11     14.84 o 
   6 -10   4       22.13        7.07     15.27 o 
  -4  -9   4       60.35      107.87     22.43 o 
  -3  -9   4       22.58        9.51     10.91 o 
  -2  -9   4      743.78      732.47     41.63 o 
  -1  -9   4     1050.95     1077.55     47.83 o 
   0  -9   4      982.73     1087.29     36.52 o 
   1  -9   4     1315.36     1302.24     35.25 o 
   2  -9   4      405.26      424.47     19.77 o 
   3  -9   4      303.00      332.33     30.37 o 
   4  -9   4        6.37       15.88     12.83 o 
   5  -9   4      165.82      202.03     27.49 o 
   6  -9   4      524.86      494.75     41.98 o 
  -5  -8   4       47.86       61.09     17.89 o 
  -4  -8   4       15.14        6.55     10.04 o 
  -3  -8   4      446.33      389.41     31.94 o 
  -2  -8   4      639.26      684.65     37.44 o 
  -1  -8   4     1120.58     1090.64     44.51 o 
   0  -8   4     1259.75     1274.57     33.93 o 
   1  -8   4     1219.89     1280.30     48.09 o 
   2  -8   4       18.22       10.62      5.37 o 
   3  -8   4      474.74      489.42     33.43 o 
   4  -8   4     1497.97     1562.17     60.83 o 
   5  -8   4      160.48      149.64     16.21 o 
   6  -8   4      316.48      308.90     22.47 o 
   7  -8   4      256.00      284.48     38.36 o 
  -5  -7   4        1.71        6.37      9.60 o 
  -4  -7   4      141.97      151.77     22.43 o 
  -3  -7   4     1121.30      969.33     44.51 o 
  -2  -7   4      667.70      631.68     33.69 o 
  -1  -7   4      742.06      703.85     33.51 o 
   0  -7   4      336.35      237.97     18.55 o 
   1  -7   4      161.68      174.29     22.12 o 
   2  -7   4      694.37      669.53     21.01 o 
   3  -7   4     1300.57     1355.77     32.91 o 
   4  -7   4     1061.44      941.96     30.43 o 
   5  -7   4      566.50      542.59     25.28 o 
   6  -7   4      231.90      231.62     19.56 o 
   7  -7   4       36.28       28.20     10.15 o 
  -6  -6   4       42.20       34.73     14.66 o 
  -5  -6   4      153.31      156.30     22.08 o 
  -4  -6   4      447.25      463.07     31.16 o 
  -3  -6   4     2964.62     2956.43     74.97 o 
  -2  -6   4      773.55      850.64     37.27 o 
  -1  -6   4      477.49      539.69     27.58 o 
   0  -6   4       18.54       15.59      4.97 o 
   1  -6   4      110.09      106.92      9.49 o 
   2  -6   4     1570.71     1386.18     22.27 o 
   3  -6   4      895.53      844.27     25.20 o 
   4  -6   4     1707.92     1709.35     39.59 o 
   5  -6   4      591.47      547.54     35.69 o 
   6  -6   4       49.88       33.43     15.53 o 
   7  -6   4       30.60       27.40     14.92 o 
  -6  -5   4      376.73      434.09     33.43 o 
  -5  -5   4      513.94      576.52     34.30 o 
  -4  -5   4     1674.25     1515.39     52.10 o 
  -3  -5   4     3394.36     3370.36     75.93 o 
  -2  -5   4       69.87       45.21     10.73 o 
  -1  -5   4      102.13       61.28     14.44 o 
   0  -5   4       35.17       34.99      6.02 o 
   1  -5   4     1136.16     1265.59     36.17 o 
   2  -5   4     3939.68     4171.47     41.21 o 
   3  -5   4     2851.56     2903.65     36.64 o 
   4  -5   4     1150.42     1127.03     45.99 o 
   5  -5   4       14.13       -0.17      8.73 o 
   6  -5   4        8.14        1.05      8.81 o 
   7  -5   4      387.91      410.27     36.48 o 
  -7  -4   4      171.55      127.68     25.92 o 
  -6  -4   4      596.54      582.00     26.38 o 
  -5  -4   4      509.09      524.07     30.81 o 
  -4  -4   4     1167.88     1187.69     43.46 o 
  -3  -4   4     1252.43     1114.81     40.23 o 
  -2  -4   4       84.62       80.46     12.57 o 
  -1  -4   4     1613.77     1666.86     31.09 o 
   0  -4   4     2313.83     2277.54     47.30 o 
   1  -4   4    12213.40    11985.73    184.80 o 
   2  -4   4     3761.19     3548.19     63.27 o 
   3  -4   4      540.27      511.10     12.43 o 
   4  -4   4      456.11      386.35     26.27 o 
   5  -4   4      339.82      386.53     30.11 o 
   6  -4   4      690.95      691.28     41.45 o 
   7  -4   4      212.34      221.93     29.06 o 
  -7  -3   4      312.03      313.74     34.56 o 
  -6  -3   4      579.31      558.46     24.40 o 
  -5  -3   4      351.52      412.54     25.66 o 
  -4  -3   4     1086.20     1215.96     42.24 o 
  -3  -3   4      841.42      886.25     33.77 o 
  -2  -3   4     1597.06     1596.03     42.07 o 
  -1  -3   4     3556.88     3516.95     43.63 o 
   0  -3   4     3588.98     3289.28     54.37 o 
   1  -3   4     7334.19     7779.80     68.89 o 
   2  -3   4     2658.76     2805.07     35.61 o 
   3  -3   4        6.14        9.49      3.53 o 
   4  -3   4     2644.67     2617.38     67.72 o 
   5  -3   4      167.69      157.88     21.21 o 
   6  -3   4      371.82      399.44     33.34 o 
   7  -3   4      280.32      203.52     28.45 o 
   8  -3   4      165.16      132.04     26.79 o 
  -7  -2   4      383.82      400.49     35.00 o 
  -6  -2   4      674.69      641.97     38.31 o 
  -5  -2   4       72.77       45.63     15.97 o 
  -4  -2   4        5.64       20.07      7.16 o 
  -3  -2   4      609.28      688.14     27.32 o 
  -2  -2   4     4526.79     4425.92     70.60 o 
  -1  -2   4      404.05      376.80     19.42 o 
   0  -2   4     1817.63     2041.48     35.52 o 
   1  -2   4     7165.78     7239.46     62.36 o 
   3  -2   4      537.66      510.90     14.92 o 
   4  -2   4     1675.66     1646.65     52.80 o 
   5  -2   4      672.24      683.17     37.70 o 
   6  -2   4      783.46      765.38     43.72 o 
   7  -2   4      430.99      405.47     37.09 o 
  -7  -1   4      459.86      469.17     35.26 o 
  -6  -1   4      584.73      596.07     35.78 o 
  -5  -1   4      147.89      160.58     12.00 o 
  -4  -1   4       87.17       86.82     17.28 o 
  -3  -1   4     1685.28     1701.54     41.28 o 
  -2  -1   4     6301.47     5952.80     58.25 o 
  -1  -1   4      238.60      169.07      5.70 o 
   0  -1   4     1467.46     1464.57     21.09 o 
   1  -1   4     5745.00     5540.15     50.84 o 
   2  -1   4     3076.42     3301.06     64.32 o 
   3  -1   4     1889.02     2038.55     29.86 o 
   4  -1   4     1404.15     1317.01     24.52 o 
   5  -1   4     2438.29     2412.99     72.96 o 
   6  -1   4      679.86      612.04     40.32 o 
   7  -1   4        0.68       10.30     12.22 o 
  -8   0   4      398.61      396.74     41.72 o 
  -7   0   4      331.57      326.17     22.36 o 
  -6   0   4       38.39       56.47     14.49 o 
  -5   0   4        5.82        3.53      4.29 o 
  -4   0   4      395.25      400.68     12.59 o 
  -3   0   4     6015.68     6175.05     56.80 o 
  -2   0   4     2600.40     2587.78     34.07 o 
  -1   0   4     2851.87     2846.68     97.22 o 
   0   0   4      797.41      659.08     20.16 o 
   2   0   4     1260.39     1235.90     22.27 o 
   3   0   4     2888.50     2850.06     38.65 o 
   4   0   4     2679.93     2800.54     41.09 o 
   5   0   4      974.51      951.44     46.43 o 
   6   0   4       79.45      106.47     20.77 o 
   7   0   4       48.58       36.65     16.15 o 
  -8   1   4      112.52      140.68     28.19 o 
  -7   1   4        9.91        9.16     10.91 o 
  -6   1   4       83.30       73.08     11.40 o 
  -5   1   4      189.49      203.22     12.31 o 
  -4   1   4        4.95        3.29      2.95 o 
  -3   1   4    12199.20    12665.86     84.67 o 
  -2   1   4     4564.11     4667.10     89.54 o 
  -1   1   4       85.80       88.22      6.71 o 
   1   1   4     5754.33     5571.22     53.77 o 
   2   1   4     7731.29     8273.34     75.94 o 
   3   1   4      918.82     1073.48     24.13 o 
   4   1   4      851.63      917.80     24.20 o 
   5   1   4       43.86       26.62     10.82 o 
   6   1   4       39.71       43.11     15.88 o 
   7   1   4       50.00       63.62     19.55 o 
  -8   2   4        4.61        8.64     12.48 o 
  -7   2   4        0.79        3.05     10.82 o 
  -6   2   4       24.37       22.34     11.78 o 
  -5   2   4     1824.36     1739.84     37.79 o 
  -4   2   4    10374.38    10763.99     79.54 o 
  -3   2   4     2731.52     2745.90     29.40 o 
  -2   2   4      882.67      768.38     29.89 o 
  -1   2   4     3234.22     3194.51     40.73 o 
   0   2   4     1742.85     1996.51     63.01 o 
   1   2   4     5999.44     5760.84     64.41 o 
   2   2   4     2299.84     1993.16     42.85 o 
   3   2   4      725.75      607.32     19.43 o 
   4   2   4       15.52       15.93      7.68 o 
   5   2   4      108.78      128.46     21.82 o 
   6   2   4      224.15      244.36     31.07 o 
   7   2   4      377.96      392.38     40.84 o 
  -8   3   4       14.35       13.96     13.61 o 
  -7   3   4      155.03      148.01     26.79 o 
  -6   3   4     4072.49     4152.58    108.22 o 
  -5   3   4     2115.57     2160.59     70.60 o 
  -4   3   4     1336.48     1304.12     21.67 o 
  -3   3   4       68.36       57.39      4.93 o 
  -2   3   4       17.74        5.74      8.29 o 
  -1   3   4     2656.26     2634.02     39.00 o 
   0   3   4      441.35      382.08     18.85 o 
   1   3   4     8891.32     9265.15    118.78 o 
   2   3   4     2504.10     2632.56     41.03 o 
   3   3   4      378.40      386.35     17.02 o 
   4   3   4      262.60      299.47     45.34 o 
   5   3   4      198.60      159.72     19.24 o 
   6   3   4      797.98      957.11     54.63 o 
   7   3   4      552.28      685.87     51.75 o 
  -8   4   4      303.33      257.19     36.92 o 
  -7   4   4      352.56      356.51     38.23 o 
  -6   4   4     1220.04     1202.87     58.12 o 
  -5   4   4      407.71      483.49     34.73 o 
  -4   4   4      130.58      124.64      7.82 o 
  -3   4   4        5.95       10.81      3.36 o 
  -2   4   4     1546.33     1555.42     20.92 o 
  -1   4   4     4679.79     5044.63     62.01 o 
   0   4   4     3510.86     3438.69     64.84 o 
   1   4   4     2078.47     1956.20     49.22 o 
   2   4   4      100.82      110.66     14.23 o 
   3   4   4       56.81       46.89      8.86 o 
   4   4   4      964.24      903.25     28.77 o 
   5   4   4     1353.32     1436.54     39.48 o 
   6   4   4      708.88      645.99     45.82 o 
  -7   5   4      319.50      297.16     35.08 o 
  -6   5   4      182.91      194.18     27.40 o 
  -5   5   4      214.89      278.92     28.80 o 
  -4   5   4       11.77       14.72      5.37 o 
  -3   5   4      216.54      236.39      9.87 o 
  -2   5   4     6494.96     6291.69     54.05 o 
  -1   5   4     3139.43     2920.66     48.04 o 
   0   5   4      236.69      203.78     17.28 o 
   1   5   4      263.08      196.27     17.89 o 
   2   5   4        3.85        1.66      4.63 o 
   3   5   4     1094.38     1040.37     41.80 o 
   4   5   4      280.38      247.75     17.55 o 
   5   5   4      452.99      515.95     59.04 o 
   6   5   4      442.14      432.69     41.02 o 
  -7   6   4      185.07      190.17     30.63 o 
  -6   6   4       20.22       18.07     12.48 o 
  -5   6   4        0.55        7.68      8.38 o 
  -4   6   4      184.37      185.19     23.30 o 
  -3   6   4     2368.60     2345.76     42.75 o 
  -2   6   4     4360.69     4316.34     45.93 o 
  -1   6   4     1096.17     1154.22     31.36 o 
   0   6   4      423.34      410.96     24.44 o 
   1   6   4      104.86       81.60     14.05 o 
   2   6   4       51.99       39.27     11.08 o 
   3   6   4      225.42      214.25     22.17 o 
   4   6   4      811.19      861.13     31.73 o 
   5   6   4      633.32      658.34     29.56 o 
  -7   7   4        0.21       -4.45      9.86 o 
  -6   7   4        3.06       -4.45      9.16 o 
  -5   7   4      376.06      430.95     35.08 o 
  -4   7   4      928.33     1120.66     51.93 o 
  -3   7   4     1495.29     1347.94     34.03 o 
  -2   7   4     2225.20     2209.84     45.65 o 
  -1   7   4     1608.52     1553.79     49.22 o 
   0   7   4        1.31        4.54      6.28 o 
   1   7   4        3.43       -2.36      5.15 o 
   2   7   4     1088.52     1198.33     48.70 o 
   3   7   4     2046.27     2145.41     69.12 o 
   4   7   4      468.63      463.67     38.97 o 
   5   7   4      104.24      112.31     16.43 o 
  -7   8   4       22.80       32.90     16.49 o 
  -6   8   4      225.59      254.31     33.77 o 
  -5   8   4      452.89      380.33     36.48 o 
  -4   8   4      450.41      457.39     35.35 o 
  -3   8   4      679.70      684.80     25.87 o 
  -2   8   4      492.45      440.26     22.43 o 
  -1   8   4       99.72      106.30     16.49 o 
   0   8   4        3.94       -3.58      5.50 o 
   1   8   4     3270.55     3228.72     84.04 o 
   2   8   4     3020.86     2981.13     83.17 o 
   3   8   4     1143.87     1139.25     52.97 o 
   4   8   4       86.25       73.74     18.94 o 
  -6   9   4      139.07      188.07     31.16 o 
  -5   9   4      336.82      351.88     37.00 o 
  -4   9   4      216.98      258.59     31.07 o 
  -3   9   4      123.76      154.18     15.44 o 
  -2   9   4      855.06      944.21     33.73 o 
  -1   9   4     1588.51     1524.21     55.24 o 
   0   9   4     2674.08     2608.82     76.28 o 
   1   9   4     1826.50     1686.10     63.10 o 
   2   9   4      622.41      624.00     40.41 o 
   3   9   4      551.32      562.90     40.41 o 
  -6  10   4      295.36      280.84     37.88 o 
  -5  10   4      222.58      240.52     33.69 o 
  -4  10   4      350.52      285.64     35.26 o 
  -3  10   4       10.72       19.12      7.83 o 
  -2  10   4      480.21      422.92     32.55 o 
  -1  10   4     1384.27     1377.24     55.77 o 
   0  10   4      484.34      510.19     35.43 o 
   1  10   4      386.02      382.25     34.47 o 
   2  10   4      430.80      462.54     39.01 o 
  -5  11   4       18.64       22.87     17.28 o 
  -4  11   4       12.90       12.74     18.07 o 
  -3  11   4        0.38       16.84     15.71 o 
  -2  11   4      899.48      839.03     45.56 o 
  -1  11   4      525.25      523.55     36.57 o 
   0  11   4      408.59      432.43     37.18 o 
   1  11   4      110.46       87.80     19.99 o 
  -2  12   4      479.31      495.53     39.53 o 
  -1  12   4      355.94      425.54     38.05 o 
  -1 -12   5      341.65      382.95     36.74 o 
   0 -12   5      650.52      578.00     39.88 o 
   1 -12   5      494.27      518.63     32.07 o 
   2 -12   5        2.12        1.66     12.13 o 
   3 -12   5       22.20       32.73     16.41 o 
   4 -12   5      243.68      228.57     32.64 o 
  -2 -11   5      291.37      347.87     35.26 o 
  -1 -11   5      545.79      528.78     38.05 o 
   0 -11   5      397.55      330.94     30.55 o 
   1 -11   5      190.70      178.41     21.16 o 
   2 -11   5       25.22       21.38     13.96 o 
   3 -11   5      271.38      269.32     32.47 o 
   4 -11   5      384.60      430.16     39.10 o 
   5 -11   5      239.20      247.07     32.29 o 
  -3 -10   5      478.09      451.20     39.01 o 
  -2 -10   5      361.91      333.90     31.68 o 
  -1 -10   5      307.74      217.13     25.31 o 
   0 -10   5      379.56      414.77     58.04 o 
   1 -10   5      143.61      136.49     14.70 o 
   2 -10   5      410.60      389.06     34.21 o 
   3 -10   5      881.69      906.67     49.40 o 
   4 -10   5     1001.23     1027.37     53.85 o 
   5 -10   5      596.11      636.82     45.73 o 
   6 -10   5       23.14        3.32     15.10 o 
  -4  -9   5      509.47      551.21     40.32 o 
  -3  -9   5      428.02      403.37     35.08 o 
  -2  -9   5      264.80      292.89     28.28 o 
  -1  -9   5       64.85       72.26     16.32 o 
   0  -9   5       26.14       31.79     10.95 o 
   1  -9   5     1962.80     1893.74     43.29 o 
   2  -9   5      929.01      956.99     29.65 o 
   3  -9   5     1771.19     1926.44     69.47 o 
   4  -9   5     1245.01     1346.70     59.43 o 
   5  -9   5      428.18      512.11     41.54 o 
   6  -9   5      314.04      365.50     37.70 o 
  -5  -8   5      119.69      135.36     24.52 o 
  -4  -8   5      426.40      478.77     37.53 o 
  -3  -8   5      498.36      503.56     35.08 o 
  -2  -8   5      297.70      280.41     26.36 o 
  -1  -8   5      274.55      320.81     26.18 o 
   0  -8   5     1343.16     1463.18     39.53 o 
   1  -8   5     2547.62     2409.35     46.20 o 
   2  -8   5     1471.88     1426.91     61.35 o 
   3  -8   5      931.77      901.43     45.47 o 
   4  -8   5        0.25       -4.54     10.73 o 
   5  -8   5      316.33      279.88     31.07 o 
   6  -8   5      179.99      196.01     29.15 o 
   7  -8   5      124.97      130.04     19.16 o 
  -5  -7   5      329.42      224.73     27.58 o 
  -4  -7   5     1155.20     1160.28     52.01 o 
  -3  -7   5       70.14       68.33     15.45 o 
  -2  -7   5      218.28      210.94     22.25 o 
  -1  -7   5      307.42      236.07     21.64 o 
   0  -7   5     1433.44     1419.99     33.95 o 
   1  -7   5     1766.96     1770.91     48.31 o 
   2  -7   5      306.71      264.95     14.31 o 
   3  -7   5       27.21       30.11     12.65 o 
   4  -7   5      119.16       98.00     16.97 o 
   5  -7   5      537.68      577.17     25.97 o 
   6  -7   5      315.29      324.69     22.52 o 
   7  -7   5      499.38      488.24     28.46 o 
  -6  -6   5      563.37      501.20     37.18 o 
  -5  -6   5      594.52      539.25     36.31 o 
  -4  -6   5      105.89       92.33     17.11 o 
  -3  -6   5      119.95      107.00     17.45 o 
  -2  -6   5      179.44      216.96     20.42 o 
  -1  -6   5      632.27      687.04     29.45 o 
   0  -6   5     2242.87     2439.16     42.52 o 
   1  -6   5     3011.60     3309.75     48.79 o 
   2  -6   5       49.26       46.32      5.58 o 
   3  -6   5      528.17      554.22     30.68 o 
   4  -6   5      615.13      553.92     34.73 o 
   5  -6   5      823.11      926.13     47.83 o 
   6  -6   5      778.26      763.37     45.56 o 
   7  -6   5      223.67      189.21     29.06 o 
  -6  -5   5      389.47      431.91     34.12 o 
  -5  -5   5       22.11       41.28     13.35 o 
  -4  -5   5       50.51       61.70     13.35 o 
  -3  -5   5      648.61      700.53     34.39 o 
  -2  -5   5     2620.78     2662.50     64.93 o 
  -1  -5   5     1795.46     1737.09     35.01 o 
   0  -5   5     2117.30     2095.11     36.75 o 
   1  -5   5      667.91      614.45     18.73 o 
   2  -5   5      282.21      311.04     12.86 o 
   3  -5   5      338.17      357.23     12.72 o 
   4  -5   5      586.12      613.26     35.00 o 
   5  -5   5     1178.46     1102.16     49.75 o 
   6  -5   5      350.89      371.26     33.43 o 
   7  -5   5       37.88       34.56     14.92 o 
  -7  -4   5       95.76       63.27     21.12 o 
  -6  -4   5       15.48       11.21     11.96 o 
  -5  -4   5       11.91       14.40      8.64 o 
  -4  -4   5      341.19      324.39     24.17 o 
  -3  -4   5     1643.03     1634.95     50.18 o 
  -2  -4   5     4178.29     4431.24     82.47 o 
  -1  -4   5     1991.98     2034.79     35.38 o 
   0  -4   5     1192.41     1317.05     32.25 o 
   1  -4   5      398.18      409.06     15.36 o 
   4  -4   5     1607.33     1588.61     54.55 o 
   5  -4   5     1690.80     1695.17     60.65 o 
   6  -4   5      123.74      122.53     22.43 o 
   7  -4   5        6.62       -7.16     10.12 o 
  -7  -3   5       40.03       35.61     17.19 o 
  -6  -3   5        2.92       -1.09      6.81 o 
  -5  -3   5        4.30        4.28      7.42 o 
  -4  -3   5      713.90      740.24     33.69 o 
  -3  -3   5     7515.11     7652.02    115.29 o 
  -2  -3   5     4095.12     4132.35     47.17 o 
  -1  -3   5     1032.41     1047.28     23.05 o 
   0  -3   5     2220.18     2515.34     35.45 o 
   1  -3   5      626.23      594.48     16.00 o 
   2  -3   5     3742.73     3435.18     53.80 o 
   3  -3   5     2482.50     2660.70     33.82 o 
   4  -3   5     1725.17     1915.45     59.17 o 
   5  -3   5     1046.18     1051.45     47.56 o 
   6  -3   5       87.17       99.23     20.42 o 
   7  -3   5       41.17       17.98     14.49 o 
  -7  -2   5        2.21        2.71     10.82 o 
  -6  -2   5       99.25      102.46     18.76 o 
  -5  -2   5     1183.62     1201.53     31.37 o 
  -4  -2   5     2038.28     1910.65     51.49 o 
  -3  -2   5     1198.82     1205.19     26.20 o 
  -2  -2   5      772.25      719.94     17.49 o 
  -1  -2   5       19.12        9.07      4.01 o 
   0  -2   5     3910.36     4073.65     47.26 o 
   1  -2   5     6407.13     6361.86     60.17 o 
   2  -2   5     4164.58     4169.87     45.76 o 
   3  -2   5     2212.22     2193.26     31.24 o 
   4  -2   5      472.68      406.16     27.23 o 
   5  -2   5      133.03      121.13     19.46 o 
   6  -2   5       37.99       36.57     14.31 o 
   7  -2   5      241.80      259.46     32.29 o 
  -7  -1   5      299.13      290.53     32.90 o 
  -6  -1   5      842.67      831.00     55.37 o 
  -5  -1   5      869.56      897.28     22.00 o 
  -4  -1   5      785.00      794.43     22.93 o 
  -3  -1   5      558.30      540.97     17.18 o 
  -2  -1   5      608.69      563.84     17.11 o 
  -1  -1   5      282.16      233.60      9.31 o 
   0  -1   5     1075.60     1050.15     21.16 o 
   1  -1   5     8461.41     8152.80     70.79 o 
   2  -1   5     5798.02     5698.87    216.30 o 
   3  -1   5      111.84      143.11      9.09 o 
   4  -1   5       12.02        7.77      7.77 o 
   5  -1   5      303.15      270.63     26.97 o 
   6  -1   5      842.45      813.81     47.21 o 
   7  -1   5     1169.97     1177.47     61.70 o 
  -7   0   5      306.23      278.05     31.94 o 
  -6   0   5     1093.84     1047.68     83.21 o 
  -5   0   5      333.44      344.45     13.31 o 
  -4   0   5      527.90      503.88     14.33 o 
  -3   0   5      301.16      268.46     12.50 o 
  -2   0   5     1394.03     1238.52     23.88 o 
  -1   0   5     1153.23     1229.06     22.80 o 
   0   0   5     1102.16     1285.77     20.13 o 
   1   0   5     8618.69     8616.56     74.56 o 
   2   0   5      178.53      212.60     12.04 o 
   3   0   5      605.90      570.59     17.37 o 
   4   0   5      133.27      115.77      9.64 o 
   5   0   5     1246.96     1305.76     54.81 o 
   6   0   5      640.94      583.59     41.54 o 
   7   0   5      378.32      352.93     38.31 o 
  -8   1   5      203.61      245.06     34.73 o 
  -7   1   5      326.19      325.18     34.65 o 
  -6   1   5      696.40      728.29     43.03 o 
  -5   1   5      246.05      250.59     15.87 o 
  -4   1   5       10.03        7.43      3.40 o 
  -3   1   5       41.78       54.38      5.06 o 
  -2   1   5     4059.90     3952.66     72.57 o 
  -1   1   5     4860.35     4467.85     50.74 o 
   0   1   5      497.74      481.16     11.97 o 
   1   1   5     1898.02     1863.52     28.57 o 
   2   1   5     1812.61     1750.07     30.45 o 
   3   1   5      767.88      831.79     46.08 o 
   4   1   5      329.60      329.04     16.89 o 
   5   1   5     1072.47     1205.23     53.59 o 
   6   1   5      691.52      719.91     45.47 o 
   7   1   5        2.57       -0.79     11.96 o 
  -8   2   5      211.48      191.91     32.64 o 
  -7   2   5      201.01      191.04     28.45 o 
  -6   2   5       81.39       43.37     15.97 o 
  -5   2   5       24.84       13.18     10.12 o 
  -4   2   5      183.18      176.80      8.92 o 
  -3   2   5     4404.48     4291.06     53.62 o 
  -2   2   5    12696.06    12570.91    108.12 o 
  -1   2   5      278.30      236.46     11.80 o 
   0   2   5     6350.26     6406.43     58.44 o 
   1   2   5      654.23      757.02     18.63 o 
   2   2   5       37.77       13.88      4.39 o 
   3   2   5      893.22      882.86     44.81 o 
   4   2   5      940.45      857.85     25.74 o 
   5   2   5     1109.60     1054.94     50.97 o 
   6   2   5      127.51      149.41     26.01 o 
   7   2   5       20.57       12.31     14.14 o 
  -8   3   5       31.98       33.34     18.50 o 
  -7   3   5        0.78      -10.04     10.04 o 
  -6   3   5      477.55      450.93     36.48 o 
  -5   3   5      592.95      537.33     36.74 o 
  -4   3   5     1479.42     1511.39     78.02 o 
  -3   3   5     1395.58     1474.63     30.49 o 
  -2   3   5     4140.12     4199.08     53.89 o 
  -1   3   5      320.19      352.30     15.04 o 
   0   3   5     1992.01     2280.86     50.71 o 
   1   3   5        3.72        0.00      3.16 o 
   2   3   5     5009.41     5014.89     61.25 o 
   3   3   5     3828.15     3944.58     67.90 o 
   4   3   5      277.50      298.96     25.40 o 
   5   3   5      441.39      462.89     34.82 o 
   6   3   5      258.57      192.00     28.54 o 
  -7   4   5      181.84      179.87     30.37 o 
  -6   4   5        0.71       -7.94      7.94 o 
  -5   4   5      264.89      316.10     30.46 o 
  -4   4   5      502.05      460.02     18.25 o 
  -3   4   5      694.79      758.25     22.75 o 
  -2   4   5      832.23      800.26     23.10 o 
  -1   4   5      657.89      657.65     29.41 o 
   1   4   5     4243.87     4540.07     82.12 o 
   2   4   5     5793.03     5913.04     71.54 o 
   3   4   5      632.15      604.73     33.21 o 
   4   4   5      612.76      587.88     24.24 o 
   5   4   5      343.61      370.67     38.44 o 
   6   4   5       32.33       59.96     17.72 o 
  -7   5   5        6.38       23.83     15.45 o 
  -6   5   5      196.74      221.50     30.46 o 
  -5   5   5      824.93      754.12     43.72 o 
  -4   5   5      308.73      306.67     15.99 o 
  -3   5   5      508.84      533.83     20.17 o 
  -2   5   5      208.90      194.00     13.23 o 
  -1   5   5      265.29      278.05     15.69 o 
   1   5   5     1949.51     1978.98     54.72 o 
   2   5   5     4015.57     3725.21     81.16 o 
   3   5   5      846.47      857.95     28.32 o 
   4   5   5        5.40       -2.46      4.80 o 
   5   5   5       92.94       67.40     27.14 o 
   6   5   5       83.25       72.96     21.56 o 
  -7   6   5      161.70      165.99     29.59 o 
  -6   6   5      405.45      380.77     37.70 o 
  -5   6   5      660.75      705.16     43.72 o 
  -4   6   5      118.83      141.03     12.51 o 
  -3   6   5       23.73       26.62      8.99 o 
  -2   6   5      444.70      410.41     19.23 o 
  -1   6   5     2004.20     2143.14     73.48 o 
   0   6   5     1042.39     1129.74     41.72 o 
   1   6   5     1880.38     1885.78     57.25 o 
   2   6   5     1645.92     1662.36     55.68 o 
   3   6   5        9.94        5.11      5.16 o 
   4   6   5      154.56      152.76     15.86 o 
   5   6   5      269.93      258.32     21.21 o 
  -7   7   5      160.68      190.43     32.55 o 
  -6   7   5      326.15      312.87     36.13 o 
  -5   7   5      363.25      410.18     37.88 o 
  -4   7   5      116.45      117.64     21.73 o 
  -3   7   5      468.62      485.93     21.65 o 
  -2   7   5     1712.72     1808.60     42.87 o 
  -1   7   5     1404.38     1372.18     48.09 o 
   0   7   5      660.02      694.16     34.82 o 
   2   7   5        0.54        1.22      6.81 o 
   3   7   5      315.15      310.34     28.97 o 
   4   7   5      206.91      198.60     18.63 o 
   5   7   5      371.22      393.95     26.56 o 
  -6   8   5      116.58      128.64     26.97 o 
  -5   8   5       23.19       32.90     14.66 o 
  -4   8   5      273.64      257.80     30.11 o 
  -3   8   5      859.55      756.13     48.35 o 
  -2   8   5     1183.39     1139.69     36.26 o 
  -1   8   5      220.90      221.76     22.69 o 
   0   8   5      103.62      129.25     18.85 o 
   1   8   5        7.89       20.16      9.60 o 
   2   8   5        0.37        5.93      9.25 o 
   3   8   5      539.80      434.27     35.43 o 
   4   8   5      232.90      235.36     21.56 o 
  -6   9   5       20.51       34.73     17.72 o 
  -5   9   5       96.94       84.39     23.13 o 
  -4   9   5      354.94      420.04     39.19 o 
  -3   9   5      198.56      223.77     18.66 o 
  -2   9   5      702.06      738.19     43.03 o 
  -1   9   5      300.39      320.38     28.10 o 
   0   9   5      243.64      258.85     26.36 o 
   1   9   5      111.16       98.09     19.37 o 
   2   9   5      537.02      573.73     39.71 o 
   3   9   5      737.65      743.99     46.52 o 
  -5  10   5      143.55      180.13     31.77 o 
  -4  10   5      892.63      932.07     58.12 o 
  -3  10   5      568.53      534.99     28.03 o 
  -2  10   5       15.84       27.14     11.35 o 
  -1  10   5       41.21       30.63     12.04 o 
   0  10   5      104.37      130.82     21.99 o 
   1  10   5      268.66      285.82     30.72 o 
   2  10   5      651.09      704.55     46.87 o 
  -4  11   5       35.36       40.49     21.21 o 
  -3  11   5       69.25       32.90     21.56 o 
  -2  11   5        2.36       14.31     10.39 o 
  -1  11   5        7.41        6.11     10.39 o 
   0  11   5      327.99      308.77     32.38 o 
   1  11   5       24.60        1.48     10.12 o 
   0 -12   6      144.89      166.17     25.05 o 
   1 -12   6      405.77      433.88     41.63 o 
   2 -12   6      230.95      267.58     33.43 o 
   3 -12   6      200.07      250.38     33.69 o 
  -2 -11   6        8.82       -0.09     10.73 o 
  -1 -11   6       45.33       59.43     15.97 o 
   0 -11   6      450.60      377.45     32.29 o 
   1 -11   6      573.92      614.11     28.32 o 
   2 -11   6      269.37      231.27     30.02 o 
   3 -11   6       26.37       18.85     14.14 o 
   4 -11   6        2.13       -5.93     12.22 o 
   5 -11   6      116.08      137.98     27.93 o 
  -3 -10   6        0.34       -4.19      9.69 o 
  -2 -10   6       97.84      118.78     21.03 o 
  -1 -10   6      324.00      316.01     29.76 o 
   0 -10   6     1813.13     1718.67     45.70 o 
   1 -10   6      231.54      252.60     18.56 o 
   2 -10   6        9.05       16.76     11.43 o 
   3 -10   6      159.62      150.72     25.75 o 
   4 -10   6       93.44       98.97     23.13 o 
   5 -10   6      377.22      313.04     35.17 o 
  -4  -9   6        5.56        3.93     11.96 o 
  -3  -9   6      355.62      322.12     32.38 o 
  -2  -9   6     1508.90     1550.21     61.26 o 
  -1  -9   6      410.22      379.28     30.37 o 
   0  -9   6      385.19      416.26     21.98 o 
   1  -9   6       15.27       10.05      6.83 o 
   2  -9   6       24.66       16.39      6.80 o 
   3  -9   6       55.95       78.20     19.46 o 
   4  -9   6       10.49       27.40     13.53 o 
   5  -9   6      583.21      582.63     43.90 o 
   6  -9   6      561.23      510.19     44.07 o 
  -5  -8   6        5.56        4.89     12.39 o 
  -4  -8   6      516.86      516.04     37.96 o 
  -3  -8   6     1282.65     1288.31     56.20 o 
  -2  -8   6      301.91      292.01     27.40 o 
  -1  -8   6      353.24      302.57     26.09 o 
   0  -8   6      617.72      645.27     24.88 o 
   1  -8   6       30.61       35.36     10.60 o 
   2  -8   6       14.68       12.78      6.66 o 
   3  -8   6      177.99      145.31     22.60 o 
   4  -8   6     1709.86     1752.51     67.98 o 
   5  -8   6      330.63      330.15     34.91 o 
   6  -8   6       87.89       52.36     19.11 o 
  -5  -7   6      218.40      223.07     28.63 o 
  -4  -7   6      408.19      485.93     35.00 o 
  -3  -7   6     1114.22     1080.78     48.79 o 
  -2  -7   6      932.90     1012.62     44.51 o 
  -1  -7   6      410.18      421.32     20.01 o 
   0  -7   6       70.67       66.07     12.09 o 
   1  -7   6      537.29      457.68     19.18 o 
   2  -7   6     2775.38     2615.26     57.16 o 
   3  -7   6       20.37       23.30     13.00 o 
   5  -7   6      619.91      623.99     27.46 o 
   6  -7   6       14.93       17.11     12.92 o 
   7  -7   6       34.21       30.84     10.70 o 
  -6  -6   6      104.14      112.67     23.13 o 
  -5  -6   6      279.46      281.10     28.97 o 
  -4  -6   6      917.08      976.84     46.87 o 
  -3  -6   6      679.28      740.33     38.49 o 
  -2  -6   6      164.16      138.33     18.94 o 
  -1  -6   6      273.49      280.21     17.72 o 
   0  -6   6     1384.94     1543.50     34.16 o 
   1  -6   6     2157.09     2206.84     40.04 o 
   2  -6   6      859.74      767.61     22.00 o 
   3  -6   6      743.97      829.61     41.80 o 
   4  -6   6      251.15      220.19     25.05 o 
   5  -6   6       23.76       18.59     12.65 o 
   6  -6   6       26.10       21.29     14.05 o 
   7  -6   6      267.31      279.97     34.47 o 
  -6  -5   6      367.77      318.37     31.33 o 
  -5  -5   6      596.84      618.41     37.70 o 
  -3  -5   6      569.62      628.27     33.25 o 
  -2  -5   6      155.63      173.85     18.50 o 
  -1  -5   6       48.87       45.99     11.00 o 
   0  -5   6     1474.06     1251.99     28.76 o 
   1  -5   6     4421.25     4462.31     56.38 o 
   2  -5   6     1086.20      955.79     23.22 o 
   3  -5   6      174.21      190.25     20.95 o 
   4  -5   6      240.32      237.64     24.70 o 
   5  -5   6      133.14      201.95     24.96 o 
   6  -5   6      309.47      284.25     31.07 o 
   7  -5   6      328.32      311.74     34.73 o 
  -6  -4   6      623.95      655.50     39.10 o 
  -4  -4   6        6.62        1.31      5.50 o 
  -3  -4   6        5.17        7.51      5.85 o 
  -2  -4   6      206.05      201.95     18.50 o 
  -1  -4   6      821.87      781.38     22.18 o 
   0  -4   6     4164.24     4204.95     92.03 o 
   1  -4   6     6515.08     6845.80     70.76 o 
   2  -4   6     2057.10     2282.57     35.39 o 
   3  -4   6       94.49       73.62      6.86 o 
   4  -4   6       85.89       92.16     16.84 o 
   5  -4   6      994.86      942.10     46.08 o 
   6  -4   6      513.59      501.81     37.88 o 
   7  -4   6       36.60       18.24     13.96 o 
  -6  -3   6      339.56      362.07     17.98 o 
  -5  -3   6      223.65      224.85     16.04 o 
  -4  -3   6       37.29       41.29      9.47 o 
  -3  -3   6     1302.70     1333.56     44.73 o 
  -2  -3   6     3000.04     3126.05     40.17 o 
  -1  -3   6     4662.79     4628.55     54.67 o 
   0  -3   6     6614.69     6442.46     65.74 o 
   1  -3   6     1512.81     1616.76     28.65 o 
   2  -3   6      641.67      592.91     16.93 o 
   3  -3   6     1002.90     1171.17     23.05 o 
   4  -3   6     1525.71     1562.52     54.63 o 
   5  -3   6      863.28      773.49     41.80 o 
   6  -3   6      320.25      353.89     33.51 o 
   7  -3   6       67.22       40.67     16.41 o 
  -7  -2   6      166.69      204.39     29.93 o 
  -6  -2   6      375.45      354.24     21.44 o 
  -5  -2   6      251.35      216.37     25.13 o 
  -4  -2   6      481.54      486.69     18.94 o 
  -3  -2   6     3329.88     3061.52     78.06 o 
  -2  -2   6     4658.23     4417.48    148.23 o 
  -1  -2   6     1276.52     1289.87     28.14 o 
   0  -2   6     2178.84     1932.82     29.96 o 
   1  -2   6        0.24        3.59      5.93 o 
   2  -2   6     8029.75     8638.76     79.14 o 
   3  -2   6      423.91      400.22     14.20 o 
   4  -2   6     1019.74      955.28     42.15 o 
   5  -2   6     1433.34     1339.45     54.81 o 
   6  -2   6      243.76      231.01     28.19 o 
   7  -2   6       52.59       71.74     21.03 o 
  -7  -1   6        0.27       16.93     13.88 o 
  -6  -1   6       11.13        3.05      9.43 o 
  -5  -1   6      146.66      149.07     10.24 o 
  -4  -1   6     1043.05     1034.14     27.32 o 
  -3  -1   6     1691.33     1561.29     30.79 o 
  -2  -1   6     1232.61     1261.34     25.09 o 
  -1  -1   6     1350.88     1507.50     20.25 o 
   0  -1   6      690.53      799.42     17.72 o 
   1  -1   6     1295.69     1211.45     23.07 o 
   2  -1   6     4146.32     4053.02     48.65 o 
   3  -1   6      642.57      649.99     18.77 o 
   4  -1   6     1728.76     1661.05     56.12 o 
   5  -1   6     1023.88     1087.06     49.57 o 
   6  -1   6      197.08      197.76     27.49 o 
   7  -1   6      304.26      266.79     33.43 o 
  -7   0   6       23.01       14.40     14.14 o 
  -6   0   6      160.01      144.70     22.87 o 
  -5   0   6      590.21      617.19     22.41 o 
  -4   0   6      775.03      755.34     17.74 o 
  -3   0   6     1027.38     1062.53     25.54 o 
  -2   0   6     2100.81     1944.00     32.52 o 
  -1   0   6      910.47      832.65     22.17 o 
   0   0   6     1353.20     1360.70     22.52 o 
   1   0   6     3299.83     3581.08     43.50 o 
   2   0   6     3731.81     3781.99     48.39 o 
   3   0   6     1318.44     1453.60     29.75 o 
   4   0   6      787.09      773.08     46.30 o 
   5   0   6        5.12       -0.35      7.07 o 
   6   0   6       41.80       58.56     16.93 o 
   7   0   6       21.96       24.61     16.41 o 
  -7   1   6       26.19       47.91     17.19 o 
  -6   1   6      340.14      369.51     33.51 o 
  -5   1   6     1676.21     1747.32     38.06 o 
  -4   1   6     1015.15      980.00     26.66 o 
  -3   1   6     1285.44     1201.64     18.69 o 
  -2   1   6        0.80        0.77      4.41 o 
   0   1   6      799.56      844.48     17.32 o 
   1   1   6     4273.20     4124.91     91.94 o 
   2   1   6     5070.45     4991.90     58.43 o 
   3   1   6      655.91      682.46     21.13 o 
   4   1   6       18.45       24.51     11.61 o 
   5   1   6       26.42       24.96     11.96 o 
   6   1   6      311.26      362.79     35.87 o 
   7   1   6      345.68      346.91     39.01 o 
  -7   2   6       95.76       89.45     23.48 o 
  -6   2   6      173.99      199.50     26.97 o 
  -5   2   6     2275.30     2277.77     43.75 o 
  -4   2   6      520.73      593.93     34.34 o 
  -3   2   6        7.14        4.43      4.23 o 
  -2   2   6      797.61      795.39     22.09 o 
  -1   2   6     2229.15     1961.02     36.10 o 
   0   2   6     4559.98     5029.39     51.95 o 
   1   2   6     4252.31     4346.40    118.04 o 
   2   2   6     2619.77     2690.08     63.19 o 
   3   2   6        0.58        3.07      9.82 o 
   4   2   6      140.82      146.54     12.74 o 
   5   2   6      257.54      282.85     29.59 o 
   6   2   6      775.61      752.29     48.61 o 
  -7   3   6      266.86      258.85     33.86 o 
  -6   3   6     2060.87     2103.34     77.50 o 
  -5   3   6      724.22      680.55     40.76 o 
  -4   3   6       16.51       14.88      5.82 o 
  -3   3   6      619.96      612.64     33.25 o 
  -2   3   6     4681.40     5048.40     87.71 o 
  -1   3   6     4818.25     4726.04     98.70 o 
   0   3   6      316.82      316.14     11.99 o 
   1   3   6     1882.50     1849.42     33.12 o 
   2   3   6      236.33      258.70     13.83 o 
   3   3   6       63.51       54.19      8.89 o 
   4   3   6      273.01      318.46     30.41 o 
   5   3   6     1073.96     1132.44     55.85 o 
   6   3   6      662.55      757.43     49.22 o 
  -7   4   6      365.58      412.36     42.59 o 
  -6   4   6      190.68      231.53     31.33 o 
  -5   4   6       15.90        0.35     11.69 o 
  -4   4   6       53.15       70.97     27.40 o 
  -3   4   6     1883.46     1775.26     36.91 o 
  -2   4   6      615.18      528.86     20.03 o 
  -1   4   6     4835.74     4689.17     65.27 o 
   0   4   6      467.64      433.04     24.17 o 
   1   4   6      124.86      121.50     10.30 o 
   2   4   6      223.92      245.03     14.62 o 
   3   4   6      639.14      612.82     23.21 o 
   4   4   6     1511.50     1460.39     38.18 o 
   5   4   6     1028.64     1046.22     34.90 o 
   6   4   6      768.80      777.51     52.19 o 
  -7   5   6       86.51      112.23     26.88 o 
  -6   5   6       56.99       26.88     15.36 o 
  -5   5   6       50.29       68.60     18.68 o 
  -4   5   6       60.42       53.75      9.02 o 
  -3   5   6     2182.58     2251.76     87.14 o 
  -2   5   6     2719.29     2585.80     47.98 o 
  -1   5   6      411.21      421.09     35.08 o 
   0   5   6        0.43        4.19      5.50 o 
   1   5   6       49.41       41.54     11.52 o 
   2   5   6     2955.84     2853.79    114.54 o 
   3   5   6     1663.77     1577.85     39.14 o 
   4   5   6     1266.57     1221.80     42.59 o 
   5   5   6      272.15      331.33     22.24 o 
  -7   6   6        0.69        5.76     13.88 o 
  -6   6   6        0.33       -3.23      8.81 o 
  -5   6   6      279.05      354.06     34.73 o 
  -4   6   6     1787.34     1659.02     39.12 o 
  -3   6   6      446.89      446.43     20.47 o 
  -2   6   6      728.26      694.87     26.19 o 
  -1   6   6      134.10      123.66     16.58 o 
   0   6   6      381.01      341.15     24.00 o 
   1   6   6      879.29      924.73     40.84 o 
   2   6   6     1156.90     1069.17     45.29 o 
   3   6   6      822.28      885.85     30.94 o 
   4   6   6      214.75      219.41     18.65 o 
   5   6   6       43.61       53.19     12.87 o 
  -7   7   6        9.04        3.14     14.14 o 
  -6   7   6      201.30      190.69     30.37 o 
  -5   7   6      610.11      727.59     47.74 o 
  -4   7   6     1357.30     1314.84     58.91 o 
  -3   7   6      276.53      269.10     18.09 o 
  -2   7   6       86.91      131.39     14.35 o 
  -1   7   6       12.74        3.75      6.81 o 
   0   7   6       47.97       67.11     13.70 o 
   1   7   6      222.64      233.28     23.91 o 
   2   7   6     1178.07     1157.05     49.92 o 
   3   7   6      792.57      790.85     30.85 o 
   4   7   6        4.20       -2.39      6.71 o 
  -6   8   6      372.20      374.57     41.37 o 
  -5   8   6      646.49      742.69     49.83 o 
  -4   8   6      440.70      427.72     38.84 o 
  -3   8   6      483.33      533.87     24.91 o 
  -2   8   6        4.96        7.17      5.76 o 
  -1   8   6       19.12       30.20     10.21 o 
   0   8   6      366.61      423.97     30.63 o 
   1   8   6     1597.54     1558.33     59.17 o 
   2   8   6      780.25      825.51     44.68 o 
   3   8   6       41.56       42.01     13.13 o 
   4   8   6        0.67       -0.16      7.61 o 
  -6   9   6       72.62      106.73     26.53 o 
  -5   9   6      429.23      439.15     43.55 o 
  -4   9   6      107.06       58.39     20.77 o 
  -3   9   6       29.65       26.23      8.61 o 
  -2   9   6       34.10       35.08     12.83 o 
  -1   9   6     2213.34     2087.72     69.64 o 
   0   9   6     1828.86     1821.72     66.50 o 
   1   9   6      625.80      584.64     38.40 o 
   2   9   6      285.44      311.91     31.94 o 
   3   9   6        0.03        2.98     12.13 o 
  -5  10   6       91.90       88.41     25.83 o 
  -4  10   6      340.35      320.72     41.11 o 
  -3  10   6      845.78      859.89     35.49 o 
  -2  10   6     1893.96     2027.07     69.99 o 
  -1  10   6     1312.81     1364.32     58.65 o 
   0  10   6      394.53      432.69     37.00 o 
   1  10   6      258.59      237.82     29.41 o 
   2  10   6       83.59       96.44     23.04 o 
  -4  11   6      251.38      271.85     42.07 o 
  -3  11   6      619.33      615.79     55.33 o 
  -2  11   6      262.65      233.98     28.54 o 
  -1  11   6      416.94      403.81     35.87 o 
   0  11   6       96.89       60.57     18.33 o 
   0 -12   7      295.15      316.62     32.29 o 
   1 -12   7        2.85       14.57     11.78 o 
   2 -12   7      149.58      191.30     30.37 o 
   3 -12   7      206.00      206.75     32.73 o 
  -2 -11   7      491.80      450.76     39.53 o 
  -1 -11   7      373.35      361.74     34.47 o 
   0 -11   7        6.45        6.94      8.64 o 
   1 -11   7       47.38       44.23     10.32 o 
   2 -11   7      434.72      447.09     39.80 o 
   3 -11   7      252.64      264.61     33.16 o 
   4 -11   7      218.98      276.65     36.31 o 
  -3 -10   7      586.25      694.69     46.34 o 
  -2 -10   7      108.75       81.25     18.41 o 
  -1 -10   7      302.97      280.93     29.24 o 
   0 -10   7      159.13      159.11     16.63 o 
   1 -10   7      594.46      643.89     27.30 o 
   2 -10   7      255.57      289.74     32.64 o 
   3 -10   7      221.21      231.36     30.63 o 
   4 -10   7      557.26      511.41     42.15 o 
   5 -10   7       29.14       64.93     20.77 o 
  -4  -9   7      114.12      116.68     24.79 o 
  -3  -9   7      372.44      330.76     33.51 o 
  -2  -9   7      103.30       77.50     17.45 o 
  -1  -9   7      115.72      139.29     20.95 o 
   0  -9   7      457.94      401.58     21.77 o 
   1  -9   7     1522.60     1486.52     39.11 o 
   2  -9   7     1173.79     1156.35     53.85 o 
   3  -9   7      434.70      374.05     34.04 o 
   4  -9   7      146.64      122.62     24.44 o 
   5  -9   7        0.20        4.19     13.44 o 
   6  -9   7      279.65      268.80     36.22 o 
  -4  -8   7       84.96       84.92     19.99 o 
  -3  -8   7        0.02        0.87      8.12 o 
  -2  -8   7        6.85        3.67      7.68 o 
  -1  -8   7     1459.32     1443.65     54.37 o 
   0  -8   7     1544.77     1613.55     57.25 o 
   1  -8   7     3066.90     2902.37    104.86 o 
   2  -8   7     1885.70     1955.20     41.81 o 
   3  -8   7      665.76      618.76     39.88 o 
   4  -8   7      731.52      745.91     45.82 o 
   5  -8   7      528.65      486.19     41.72 o 
   6  -8   7      218.51      252.74     33.25 o 
  -5  -7   7       82.16      100.45     21.82 o 
  -4  -7   7      180.28      220.97     27.49 o 
  -3  -7   7      514.66      570.67     37.00 o 
  -2  -7   7     1290.76     1250.43     50.97 o 
  -1  -7   7     1370.72     1460.58     38.03 o 
   0  -7   7     2793.07     2788.67     50.76 o 
   1  -7   7     2424.39     2386.44     45.04 o 
   2  -7   7      234.61      252.37     15.23 o 
   3  -7   7      555.20      549.38     36.22 o 
   4  -7   7      663.99      773.23     45.38 o 
   5  -7   7      442.04      481.22     39.36 o 
   6  -7   7      314.19      268.10     32.73 o 
  -5  -6   7       21.98       22.78     13.18 o 
  -4  -6   7      247.98      230.14     26.44 o 
  -3  -6   7      597.58      642.41     36.92 o 
  -2  -6   7     1457.98     1454.74     52.10 o 
  -1  -6   7      595.50      584.70     22.64 o 
   0  -6   7      136.76      115.44     11.32 o 
   1  -6   7       80.09       51.46      8.27 o 
   2  -6   7      620.47      640.62     21.05 o 
   3  -6   7      874.08      937.74     45.56 o 
   4  -6   7      591.92      591.27     37.88 o 
   5  -6   7     1769.76     1826.60     69.73 o 
   6  -6   7      348.96      306.85     33.51 o 
   7  -6   7        0.08        2.79     13.09 o 
  -6  -5   7        8.28        6.37     11.43 o 
  -5  -5   7       24.04        8.29     10.04 o 
  -4  -5   7      149.99      171.49     22.08 o 
  -3  -5   7      874.22      807.53     38.57 o 
  -2  -5   7      776.58      870.80     38.05 o 
  -1  -5   7     1455.57     1576.36     34.92 o 
   0  -5   7      120.71      129.15     14.27 o 
   1  -5   7     1294.35     1200.13     28.10 o 
   2  -5   7     1054.38      922.59     35.30 o 
   3  -5   7      908.64      892.36     41.80 o 
   4  -5   7     2052.88     1991.72     66.50 o 
   5  -5   7      720.89      733.87     43.11 o 
   6  -5   7        5.62        2.27     11.08 o 
   7  -5   7        5.58       -2.79     11.08 o 
  -6  -4   7       33.76       60.74     17.63 o 
  -5  -4   7      291.68      320.29     27.75 o 
  -4  -4   7      630.24      661.00     35.35 o 
  -3  -4   7     1802.08     1768.92     54.81 o 
  -2  -4   7     1475.13     1512.16     47.74 o 
  -1  -4   7      103.46      108.00     23.30 o 
   0  -4   7      397.39      446.80     16.95 o 
   1  -4   7     1073.80     1161.52     28.71 o 
   2  -4   7     2447.19     2500.49     43.11 o 
   3  -4   7      853.05      861.46     21.61 o 
   4  -4   7      925.33      983.64     44.95 o 
   5  -4   7      233.72      192.17     24.61 o 
   6  -4   7        1.23        2.62      9.60 o 
   7  -4   7      105.63      104.12     24.70 o 
  -6  -3   7      194.28      181.79     23.04 o 
  -5  -3   7      510.49      480.17     30.55 o 
  -4  -3   7     1349.38     1297.33     31.91 o 
  -3  -3   7      876.81      755.54     21.54 o 
  -2  -3   7      131.17      117.03     14.01 o 
  -1  -3   7      172.20      210.26     15.76 o 
   0  -3   7       69.40       51.99      6.72 o 
   1  -3   7     1829.45     1561.66     29.85 o 
   2  -3   7     2969.47     2878.74     41.50 o 
   3  -3   7     1673.14     1696.02     30.66 o 
   4  -3   7      245.99      244.19     24.09 o 
   5  -3   7        3.06        6.81      8.99 o 
   6  -3   7      463.87      513.25     39.19 o 
   7  -3   7      586.92      460.71     41.89 o 
  -7  -2   7        2.22        7.42     13.88 o 
  -6  -2   7      568.93      566.10     25.29 o 
  -5  -2   7     1611.83     1603.57     38.52 o 
  -4  -2   7      539.79      554.10     20.58 o 
  -3  -2   7      176.00      152.27     11.09 o 
  -2  -2   7       52.91       52.26      6.53 o 
   1  -2   7     7550.39     8016.09     79.72 o 
   2  -2   7     2121.07     2044.70     34.23 o 
   3  -2   7      506.52      497.86     17.12 o 
   4  -2   7      243.09      219.14     23.04 o 
   5  -2   7      286.09      298.21     28.80 o 
   6  -2   7      942.76     1012.36     53.24 o 
   7  -2   7      132.69      143.48     28.36 o 
  -7  -1   7      246.82      239.47     30.37 o 
  -6  -1   7      690.31      697.30     42.24 o 
  -5  -1   7      463.74      451.69     20.51 o 
  -4  -1   7       65.80       59.10      8.76 o 
  -3  -1   7       36.07       26.20      9.95 o 
  -2  -1   7     1354.36     1438.85     38.75 o 
  -1  -1   7     3630.84     3893.90     38.24 o 
   0  -1   7      888.13      785.27     18.91 o 
   1  -1   7     4121.90     4727.15     53.93 o 
   2  -1   7      388.35      419.83     15.49 o 
   3  -1   7        5.41       13.20      8.16 o 
   4  -1   7       74.01       83.52     15.97 o 
   5  -1   7      628.93      596.07     37.96 o 
   6  -1   7     2660.58     2778.31     90.15 o 
   7  -1   7      342.86      312.61     35.78 o 
  -7   0   7      252.83      305.19     34.56 o 
  -6   0   7      289.41      270.28     29.41 o 
  -5   0   7      202.91      188.09     14.36 o 
  -4   0   7       67.44       71.92      9.65 o 
  -3   0   7     1093.04     1158.05     27.73 o 
  -2   0   7     1025.17      951.98     23.85 o 
  -1   0   7     2792.92     2753.14     29.65 o 
   0   0   7     4885.92     4580.88     70.95 o 
   1   0   7       46.56       29.18      5.39 o 
   2   0   7       62.93       82.45     15.93 o 
   3   0   7      147.61      177.30     11.95 o 
   4   0   7     2110.11     2210.40     56.03 o 
   5   0   7     2928.21     3120.06     89.63 o 
   6   0   7      371.06      299.78     32.64 o 
   7   0   7       10.98       -1.75     11.17 o 
  -7   1   7       40.15       63.97     20.77 o 
  -6   1   7      168.32      138.76     24.09 o 
  -5   1   7       20.96       20.22      6.41 o 
  -4   1   7      241.12      214.62     14.35 o 
  -3   1   7      551.53      577.19     20.10 o 
  -2   1   7     5004.25     4753.22     59.74 o 
  -1   1   7     2460.55     2314.09     40.31 o 
   0   1   7        8.42       13.22      3.64 o 
   1   1   7      219.83      224.23     11.53 o 
   2   1   7     1521.12     1571.76     31.77 o 
   3   1   7     1349.16     1187.60     29.05 o 
   4   1   7      560.57      521.37     20.69 o 
   5   1   7     1614.35     1659.22     65.54 o 
   6   1   7        5.28       -7.07      7.07 o 
  -7   2   7        4.37        2.27     12.65 o 
  -6   2   7        1.82        8.12     12.65 o 
  -5   2   7       70.58       89.71     11.18 o 
  -4   2   7     1539.89     1576.46     35.75 o 
  -3   2   7     1016.41      973.48     26.63 o 
  -2   2   7      735.55      833.76     41.54 o 
  -1   2   7     1757.90     1802.43     57.51 o 
   0   2   7        1.01        7.00      3.45 o 
   1   2   7      887.57      861.43     21.99 o 
   2   2   7      798.28      836.48     23.69 o 
   3   2   7     1954.98     1974.38     80.60 o 
   4   2   7      418.03      473.89     49.18 o 
   5   2   7        9.86        7.07     10.39 o 
   6   2   7        0.61        1.48      9.25 o 
  -7   3   7        4.72       14.31     15.19 o 
  -6   3   7      172.83      177.25     27.23 o 
  -5   3   7     1262.46     1235.77     55.42 o 
  -4   3   7     1848.22     1869.73     45.29 o 
  -3   3   7      309.62      272.09     15.35 o 
  -2   3   7     1070.88     1049.55     32.38 o 
  -1   3   7      232.42      246.19     15.97 o 
   0   3   7        1.37        1.21      3.17 o 
   1   3   7     2293.59     2191.75     37.72 o 
   2   3   7     1874.40     1907.61     44.60 o 
   3   3   7      781.12      862.20     27.25 o 
   4   3   7      102.52       83.38     18.98 o 
   5   3   7       35.62       17.45     10.21 o 
   6   3   7        9.87       13.79     13.00 o 
  -7   4   7      113.67      106.04     27.05 o 
  -6   4   7      455.95      536.55     41.89 o 
  -5   4   7     1054.07     1093.08     54.28 o 
  -4   4   7      545.94      604.29     25.31 o 
  -3   4   7        1.76       -3.33      4.03 o 
  -2   4   7     1077.10     1138.30     31.46 o 
  -1   4   7      388.45      261.79     31.46 o 
   0   4   7     1640.88     1584.83     29.90 o 
   1   4   7     4023.48     3950.57     72.17 o 
   2   4   7     1048.27     1115.13     35.43 o 
   3   4   7      238.86      273.24     17.23 o 
   4   4   7      177.02      191.49     16.27 o 
   5   4   7        1.52       -7.24      7.24 o 
   6   4   7      697.92      702.63     50.09 o 
  -7   5   7       70.61       83.43     23.39 o 
  -6   5   7      155.77      150.63     27.67 o 
  -5   5   7      380.92      382.08     35.96 o 
  -4   5   7      469.75      445.93     20.77 o 
  -3   5   7        1.99        7.39      5.25 o 
  -2   5   7      413.17      466.43     21.35 o 
  -1   5   7     3383.19     3397.07     75.93 o 
   0   5   7     2994.11     3095.05     46.52 o 
   1   5   7      264.42      277.61     20.42 o 
   2   5   7      641.65      645.22     24.06 o 
   3   5   7      283.37      280.06     55.68 o 
   4   5   7      305.60      271.50     19.94 o 
   5   5   7      424.56      470.26     26.36 o 
  -7   6   7      120.05      152.29     32.38 o 
  -6   6   7      129.02      121.48     27.32 o 
  -5   6   7      230.53      251.95     31.59 o 
  -4   6   7       41.04       37.48      8.71 o 
  -3   6   7      204.04      253.31     20.51 o 
  -2   6   7     1769.06     1630.78     41.91 o 
  -1   6   7     1027.15     1008.52     41.89 o 
   0   6   7     1679.23     1589.92     54.20 o 
   1   6   7      443.77      434.70     29.50 o 
   2   6   7       31.42       27.71      8.42 o 
   3   6   7      156.90      164.01     16.17 o 
   4   6   7       93.59      132.67     16.29 o 
   5   6   7      646.15      654.02     31.55 o 
  -6   7   7        3.13        6.89     12.22 o 
  -5   7   7       28.98       11.69     12.57 o 
  -4   7   7      313.14      286.96     19.33 o 
  -3   7   7      625.08      687.21     35.04 o 
  -2   7   7      831.82      744.71     29.65 o 
  -1   7   7     1757.72     1736.10     58.82 o 
   0   7   7      703.71      814.86     40.67 o 
   1   7   7       17.12       32.90     13.00 o 
   2   7   7       61.10       47.49     17.37 o 
   3   7   7      497.66      485.55     24.84 o 
   4   7   7      357.93      336.54     23.86 o 
  -6   8   7        1.79      -10.30     10.30 o 
  -5   8   7      213.59      212.07     31.33 o 
  -4   8   7      723.68      727.24     48.70 o 
  -3   8   7      791.70      726.83     31.00 o 
  -2   8   7      491.36      552.82     45.03 o 
  -1   8   7      594.80      488.29     32.38 o 
   0   8   7        7.92        1.92      6.89 o 
   1   8   7      374.35      383.30     32.90 o 
   2   8   7      404.38      444.07     24.25 o 
   3   8   7      473.09      547.18     27.65 o 
  -5   9   7      543.15      502.25     47.30 o 
  -4   9   7      622.55      600.69     47.74 o 
  -3   9   7       48.09       25.06     10.27 o 
  -2   9   7       19.72       27.23     12.74 o 
  -1   9   7        0.07       -0.79      7.07 o 
   0   9   7       30.04       46.78     13.44 o 
   1   9   7      498.64      460.88     37.44 o 
   2   9   7      455.00      498.76     40.58 o 
  -4  10   7      263.38      231.27     38.05 o 
  -3  10   7        3.63        5.56     15.10 o 
  -2  10   7        6.66       -3.05      9.51 o 
  -1  10   7      139.25      181.79     26.36 o 
   0  10   7      436.20      485.76     39.01 o 
   1  10   7      731.84      742.95     47.65 o 
  -2  11   7      133.36      148.89     25.57 o 
  -1  11   7      348.81      286.95     32.55 o 
   1 -12   8      517.39      452.94     42.15 o 
   2 -12   8      357.25      438.54     42.33 o 
  -1 -11   8      263.87      268.10     30.81 o 
   0 -11   8      364.55      406.00     62.70 o 
   1 -11   8      328.67      308.78     21.95 o 
   2 -11   8        3.18       15.19     13.53 o 
   3 -11   8        1.81       19.64     16.06 o 
   4 -11   8      191.47      217.66     34.73 o 
  -3 -10   8      160.10      133.35     26.71 o 
  -2 -10   8      278.13      283.37     31.16 o 
  -1 -10   8      493.15      503.47     36.39 o 
   0 -10   8      206.21      184.99     17.79 o 
   1 -10   8       83.33       69.27     14.57 o 
   2 -10   8        9.75        3.84      9.51 o 
   3 -10   8       66.97       91.02     23.30 o 
   4 -10   8      327.32      314.88     35.78 o 
   5 -10   8      634.89      659.86     49.40 o 
  -3  -9   8      504.69      534.19     42.33 o 
  -2  -9   8     1010.30      918.71     49.48 o 
  -1  -9   8      168.76      201.77     24.70 o 
   0  -9   8       40.82       12.82      7.13 o 
   1  -9   8      374.25      352.81     20.30 o 
   2  -9   8      154.60      116.68     21.99 o 
   3  -9   8      437.65      467.69     38.23 o 
   4  -9   8      253.27      326.92     36.39 o 
   5  -9   8      576.14      475.28     42.85 o 
  -4  -8   8      667.46      780.39     50.01 o 
  -3  -8   8      285.21      293.06     32.03 o 
  -2  -8   8      393.52      449.80     33.51 o 
  -1  -8   8       91.17       65.89     11.43 o 
   0  -8   8      206.09      174.98     15.57 o 
   1  -8   8      550.12      570.61     23.99 o 
   2  -8   8        1.69       14.14     10.04 o 
   3  -8   8      935.44      984.60     50.44 o 
   4  -8   8     1136.49     1107.57     56.81 o 
   5  -8   8      257.48      276.91     33.86 o 
   6  -8   8       26.59       41.02     17.63 o 
  -5  -7   8      306.49      393.25     39.36 o 
  -4  -7   8      106.26       63.27     17.89 o 
  -3  -7   8       89.92      119.13     20.60 o 
  -2  -7   8      124.90       92.42     18.68 o 
  -1  -7   8       17.98       31.09      8.18 o 
   0  -7   8       78.00       83.41     11.16 o 
   1  -7   8      859.66      760.72     54.55 o 
   2  -7   8     1835.61     1753.41     38.30 o 
   3  -7   8      384.56      394.30     33.69 o 
   4  -7   8      166.56      190.34     26.27 o 
   5  -7   8       18.95       20.33     13.27 o 
   6  -7   8      127.05      155.61     27.75 o 
  -5  -6   8      351.02      456.96     40.49 o 
  -4  -6   8      151.05      151.85     22.69 o 
  -3  -6   8      291.65      284.33     26.62 o 
  -2  -6   8       13.85       26.36     11.08 o 
  -1  -6   8      365.09      374.45     33.08 o 
   0  -6   8     1753.01     1712.54     37.99 o 
   1  -6   8      164.80      144.02     12.21 o 
   2  -6   8      973.26      956.13     26.75 o 
   3  -6   8      193.37      214.78     25.05 o 
   4  -6   8       12.58       32.03     13.18 o 
   5  -6   8      209.21      179.43     27.40 o 
   6  -6   8      126.74      154.65     27.84 o 
  -6  -5   8      431.56      586.03     43.64 o 
  -5  -5   8      400.14      408.52     33.34 o 
  -4  -5   8       57.64       69.38     15.53 o 
  -3  -5   8       15.94       28.19     10.39 o 
  -2  -5   8      608.32      645.81     33.60 o 
  -1  -5   8      807.03      889.86     26.63 o 
   0  -5   8      657.23      621.36     29.59 o 
   1  -5   8      963.48     1023.64     27.11 o 
   2  -5   8      204.99      209.19     16.41 o 
   3  -5   8       28.10       32.47     11.96 o 
   4  -5   8       87.34       61.35     15.62 o 
   5  -5   8      840.39      826.90     46.60 o 
   6  -5   8     1030.69     1044.56     56.20 o 
   7  -5   8      240.59      247.50     33.43 o 
  -6  -4   8      291.16      364.36     32.20 o 
  -5  -4   8       90.47       81.25     16.93 o 
  -4  -4   8       33.31       39.19     11.96 o 
  -3  -4   8      271.69      298.30     24.26 o 
  -2  -4   8     1569.43     1533.20     49.22 o 
  -1  -4   8     2012.27     1900.84     37.27 o 
   0  -4   8      657.79      595.80     20.26 o 
   1  -4   8      205.26      203.98     12.62 o 
   2  -4   8        8.12        3.98      5.15 o 
   3  -4   8       36.77       46.08      9.21 o 
   4  -4   8      903.25      900.82     43.90 o 
   5  -4   8     1332.81     1401.94     59.08 o 
   6  -4   8      269.18      213.73     28.28 o 
   7  -4   8        0.69        9.86     13.00 o 
  -6  -3   8        3.19       10.12     10.04 o 
  -5  -3   8       26.79       22.34     10.65 o 
  -4  -3   8      210.29      219.84     21.64 o 
  -3  -3   8      397.60      341.50     23.91 o 
  -2  -3   8     4127.78     4025.60     81.60 o 
  -1  -3   8     3791.83     3745.13     51.44 o 
   0  -3   8      327.37      329.01     14.52 o 
   1  -3   8        0.00        3.56      4.09 o 
   2  -3   8        2.68        5.07      4.17 o 
   3  -3   8     1595.91     1457.01     30.41 o 
   4  -3   8      398.24      390.19     28.71 o 
   5  -3   8      291.02      269.06     28.28 o 
   6  -3   8        0.61       -1.83     10.30 o 
   7  -3   8        0.97       -7.33     11.26 o 
  -6  -2   8        0.07       -7.42      7.42 o 
  -5  -2   8      196.67      194.41     15.41 o 
  -4  -2   8     1302.39     1303.81     32.56 o 
  -3  -2   8     2127.67     2105.07     38.33 o 
  -2  -2   8     3403.74     3545.14     69.16 o 
  -1  -2   8     1747.84     1904.72     26.98 o 
   0  -2   8      248.22      262.57     12.61 o 
   1  -2   8     2997.42     2949.07     43.45 o 
   2  -2   8     1268.34     1319.67     28.68 o 
   3  -2   8     1340.07     1311.28     55.85 o 
   4  -2   8      181.23      194.27     22.34 o 
   5  -2   8      124.90      148.80     22.78 o 
   6  -2   8        5.38       -6.81      8.03 o 
   7  -2   8       41.64       56.99     19.72 o 
  -7  -1   8       23.28        1.75     14.75 o 
  -6  -1   8      291.77      293.23     30.46 o 
  -5  -1   8     1352.04     1249.94     34.30 o 
  -4  -1   8      848.56      827.08     25.88 o 
  -3  -1   8      922.83      891.36     24.79 o 
  -2  -1   8     1550.89     1487.98     30.67 o 
  -1  -1   8      372.02      483.69     13.31 o 
   0  -1   8     3677.77     4112.67     50.37 o 
   1  -1   8     2171.97     2239.41     36.50 o 
   2  -1   8     2555.28     2435.60     40.22 o 
   3  -1   8      932.92      970.36     46.39 o 
   4  -1   8      194.14      202.91     23.30 o 
   5  -1   8      222.46      214.69     25.92 o 
   6  -1   8       63.84       51.75     16.23 o 
   7  -1   8      242.05      252.74     33.95 o 
  -7   0   8       53.18       63.53     20.68 o 
  -6   0   8      331.86      360.08     33.86 o 
  -5   0   8     1248.60     1236.71     34.47 o 
  -4   0   8      228.98      234.27     14.84 o 
  -3   0   8        2.80        3.88      4.51 o 
  -2   0   8       56.98       88.25      9.63 o 
  -1   0   8     1469.36     1378.77     21.32 o 
   0   0   8     3200.94     2852.74     57.69 o 
   1   0   8      576.22      649.30     19.20 o 
   2   0   8     4457.11     4224.69     56.10 o 
   3   0   8      712.97      662.48     26.71 o 
   4   0   8       76.60       88.49     17.11 o 
   5   0   8      552.34      533.15     36.74 o 
   6   0   8      218.75      253.87     31.85 o 
  -7   1   8      128.14      126.20     25.66 o 
  -6   1   8      311.66      325.70     32.99 o 
  -5   1   8      411.34      437.64     20.88 o 
  -4   1   8      483.67      456.76     20.13 o 
  -3   1   8        1.69        0.35      4.39 o 
  -2   1   8      986.09      928.79     26.00 o 
  -1   1   8     1021.26     1099.91     37.48 o 
   0   1   8     3493.27     3250.70     41.87 o 
   1   1   8     1021.88     1177.92     26.30 o 
   2   1   8      671.11      705.85     22.03 o 
   3   1   8      117.26      104.04     11.06 o 
   4   1   8      181.42      197.18     15.20 o 
   5   1   8      166.46      146.88     23.56 o 
   6   1   8      316.26      284.16     33.60 o 
  -7   2   8      157.15      168.70     29.76 o 
  -6   2   8      488.52      502.95     39.10 o 
  -5   2   8      549.52      631.88     24.98 o 
  -4   2   8       27.73       30.01      7.81 o 
  -3   2   8       70.36      123.79     13.13 o 
  -2   2   8     1385.48     1310.79     48.79 o 
  -1   2   8     2859.14     2864.76     58.52 o 
   0   2   8     1412.40     1474.40     27.29 o 
   1   2   8      655.75      637.57     20.12 o 
   2   2   8        3.96        4.26      4.72 o 
   3   2   8       68.69       84.93     25.27 o 
   4   2   8      239.68      263.41     17.07 o 
   5   2   8      862.76      898.64     49.48 o 
   6   2   8      672.78      646.77     46.69 o 
  -7   3   8      279.11      324.04     38.66 o 
  -6   3   8       88.09      112.41     23.74 o 
  -5   3   8       41.73       37.95      9.31 o 
  -4   3   8      519.46      458.16     21.09 o 
  -3   3   8      833.72      827.12     26.66 o 
  -2   3   8     2208.23     2208.71     44.33 o 
  -1   3   8     4760.18     4260.71     65.22 o 
   0   3   8     1334.41     1389.68     43.07 o 
   1   3   8       35.79       24.60      5.94 o 
   2   3   8      118.34      124.81     13.96 o 
   3   3   8      517.25      493.67     21.39 o 
   4   3   8     1022.75      993.53     32.34 o 
   5   3   8      606.94      607.41     42.07 o 
   6   3   8      137.40      182.14     30.55 o 
  -7   4   8       63.30       80.90     24.70 o 
  -6   4   8       23.98       26.27     16.93 o 
  -5   4   8      251.47      186.06     27.40 o 
  -4   4   8     1793.88     1835.18     42.45 o 
  -3   4   8     1462.72     1383.68     56.16 o 
  -2   4   8      698.84      847.94     46.60 o 
  -1   4   8     1326.15     1221.02     44.25 o 
   0   4   8      166.03      209.28     20.33 o 
   1   4   8      416.82      324.85     23.87 o 
   2   4   8      722.33      686.00     24.39 o 
   3   4   8     1591.25     1598.48     39.76 o 
   4   4   8      657.69      656.93     27.37 o 
   5   4   8      210.14      211.72     29.76 o 
  -7   5   8        1.50       -8.47     14.66 o 
  -6   5   8       33.88       53.50     20.68 o 
  -5   5   8      808.32      758.31     47.91 o 
  -4   5   8      499.34      495.04     22.82 o 
  -3   5   8      537.61      492.21     22.39 o 
  -2   5   8      287.25      254.04     18.34 o 
  -1   5   8      104.92      123.05     17.19 o 
   0   5   8      280.29      286.78     24.26 o 
   1   5   8      986.92     1016.88     46.25 o 
   2   5   8     2102.49     2109.38     45.28 o 
   3   5   8     1467.00     1388.82     62.27 o 
   4   5   8      622.35      665.88     28.86 o 
   5   5   8        0.51       -9.60     10.47 o 
  -6   6   8       16.97       39.10     19.55 o 
  -5   6   8      900.51      932.68     54.89 o 
  -4   6   8      793.01      725.15     64.97 o 
  -3   6   8        8.43       14.71      7.12 o 
  -2   6   8       20.34        7.04      9.08 o 
  -1   6   8       10.30       11.52      8.55 o 
   0   6   8     2178.28     2112.68     65.19 o 
   1   6   8     1535.12     1508.50     56.29 o 
   2   6   8     1664.33     1471.57     39.16 o 
   3   6   8      336.05      346.79     40.23 o 
   4   6   8       23.04       24.60      8.91 o 
  -6   7   8      307.95      227.17     34.65 o 
  -5   7   8      271.17      280.23     34.47 o 
  -4   7   8      224.50      201.52     17.95 o 
  -3   7   8        1.45       -0.33      5.71 o 
  -2   7   8      359.05      322.48     27.05 o 
  -1   7   8      823.42      904.31     43.64 o 
   0   7   8     1011.60     1027.63     47.48 o 
   1   7   8      511.85      502.77     35.17 o 
   2   7   8      325.58      289.25     39.19 o 
   3   7   8       20.45       35.59     17.63 o 
   4   7   8        0.49        9.99      8.07 o 
  -6   8   8      181.27      170.70     32.29 o 
  -5   8   8      135.88      156.13     30.20 o 
  -4   8   8       26.46       35.17     18.24 o 
  -3   8   8      109.65      112.21     16.67 o 
  -2   8   8       59.93       71.56     16.76 o 
  -1   8   8      256.57      226.03     25.40 o 
   0   8   8     1160.47     1188.12     53.15 o 
   1   8   8      313.20      383.30     34.56 o 
   2   8   8       10.07       17.54     11.43 o 
   3   8   8       16.01        9.87      8.90 o 
  -5   9   8       82.94       83.78     25.83 o 
  -4   9   8        3.50       -3.14     13.18 o 
  -3   9   8       11.35       23.09     10.56 o 
  -2   9   8      229.36      240.61     27.05 o 
  -1   9   8      941.77      850.38     46.87 o 
   0   9   8      527.68      592.49     40.06 o 
   1   9   8        2.13       12.83     10.30 o 
   2   9   8       56.97       50.09     16.93 o 
  -4  10   8       54.21      120.52     31.59 o 
  -3  10   8      607.32      581.74     60.65 o 
  -2  10   8      584.45      599.38     40.41 o 
  -1  10   8      467.75      474.06     39.10 o 
   0  10   8      178.54      211.98     28.63 o 
  -1 -11   9        0.29        0.96     12.13 o 
   0 -11   9      199.98      222.30     23.30 o 
   1 -11   9      473.50      428.18     25.73 o 
   2 -11   9      372.94      375.62     38.23 o 
   3 -11   9      200.20      188.94     31.33 o 
  -2 -10   9        0.90       16.58     11.00 o 
  -1 -10   9       91.69       54.11     15.88 o 
   0 -10   9      423.07      488.18     25.99 o 
   1 -10   9      642.15      627.91     28.37 o 
   2 -10   9      234.34      184.58     28.01 o 
   3 -10   9        5.13       24.35     13.70 o 
   4 -10   9       10.38        4.89     15.27 o 
  -3  -9   9       85.59      131.26     26.62 o 
  -2  -9   9      167.33      104.81     22.08 o 
  -1  -9   9      411.56      365.93     32.47 o 
   0  -9   9      369.46      364.75     22.38 o 
   1  -9   9      265.44      280.65     19.44 o 
   2  -9   9      540.60      552.69     39.71 o 
   3  -9   9      132.81      119.48     23.39 o 
   4  -9   9       72.20       81.51     21.64 o 
   5  -9   9      298.16      260.07     35.35 o 
  -4  -8   9        9.91       11.61     15.01 o 
  -3  -8   9       57.82       31.24     15.01 o 
  -2  -8   9      596.33      696.52     42.50 o 
  -1  -8   9      525.70      658.78     28.28 o 
   0  -8   9     1026.75      981.09     32.54 o 
   1  -8   9      323.43      344.38     20.27 o 
   2  -8   9       49.95       72.43     10.86 o 
   3  -8   9       14.30       12.13      9.95 o 
   4  -8   9      467.41      479.30     40.93 o 
   5  -8   9      456.04      516.56     45.38 o 
   6  -8   9       90.43      126.98     28.19 o 
  -5  -7   9        0.80       -5.67     13.70 o 
  -4  -7   9       24.25       25.31     15.45 o 
  -3  -7   9      526.66      511.76     36.04 o 
  -2  -7   9     1300.42     1307.95     54.46 o 
  -1  -7   9     2009.53     1907.42     45.06 o 
   0  -7   9     1082.98     1048.35     32.12 o 
   1  -7   9      703.48      664.19     46.69 o 
   2  -7   9      995.35      955.72     29.10 o 
   3  -7   9      877.15      844.01     46.52 o 
   4  -7   9      396.62      410.53     36.92 o 
   5  -7   9      144.09       93.73     22.87 o 
   6  -7   9      148.18      117.38     25.92 o 
  -4  -6   9      425.86      360.00     31.68 o 
  -3  -6   9     1266.32     1350.45     55.16 o 
  -2  -6   9     2144.81     2185.82     67.64 o 
  -1  -6   9     2283.55     2339.88     55.29 o 
   0  -6   9      375.42      294.04     17.45 o 
   1  -6   9     1196.57     1156.88     31.20 o 
   2  -6   9     1079.90     1038.79     54.59 o 
   3  -6   9      282.83      248.90     27.14 o 
   4  -6   9      745.83      716.77     43.37 o 
   5  -6   9      181.10      186.33     27.32 o 
   6  -6   9       45.98       25.75     15.80 o 
  -6  -5   9      151.00      232.06     35.52 o 
  -5  -5   9      666.54      686.22     41.37 o 
  -4  -5   9      373.47      397.35     31.68 o 
  -3  -5   9      505.43      479.73     31.42 o 
  -2  -5   9      396.85      384.26     27.67 o 
  -1  -5   9       25.43       33.74     10.47 o 
   0  -5   9      548.90      545.10     22.25 o 
   1  -5   9      888.71      922.93     26.78 o 
   2  -5   9     1480.60     1535.39     34.30 o 
   3  -5   9     1491.19     1657.91     60.48 o 
   4  -5   9      444.95      499.46     35.26 o 
   5  -5   9        1.28       -2.79      9.25 o 
   6  -5   9      195.50      209.80     29.76 o 
  -6  -4   9      130.24      133.61     23.30 o 
  -5  -4   9      430.18      436.97     32.55 o 
  -4  -4   9      155.50       99.40     17.89 o 
  -3  -4   9      149.56      119.82     17.80 o 
  -2  -4   9      378.67      336.96     24.96 o 
  -1  -4   9      853.78      826.77     24.98 o 
   0  -4   9     1225.99     1190.69     64.84 o 
   1  -4   9      910.82      860.89     25.10 o 
   2  -4   9     3213.87     3128.24     49.45 o 
   3  -4   9      935.41      852.65     42.24 o 
   4  -4   9       88.83       89.63     17.98 o 
   5  -4   9       28.64        4.36      9.77 o 
   6  -4   9       81.15       72.09     18.68 o 
  -6  -3   9      335.65      367.68     31.77 o 
  -5  -3   9      485.18      464.46     32.12 o 
  -4  -3   9      335.73      306.06     25.66 o 
  -3  -3   9        5.28        8.12      5.93 o 
  -2  -3   9      646.71      591.01     30.98 o 
  -1  -3   9      601.23      618.33     42.94 o 
   0  -3   9     2285.95     2262.25     39.82 o 
   1  -3   9     1596.11     1705.08     34.58 o 
   2  -3   9     1243.26     1279.37     29.97 o 
   3  -3   9      311.23      316.33     15.70 o 
   4  -3   9        0.44        9.16      8.29 o 
   5  -3   9      378.95      384.08     33.95 o 
   6  -3   9      162.48      133.00     24.70 o 
  -6  -2   9      530.65      539.08     34.73 o 
  -5  -2   9      402.88      362.79     28.63 o 
  -4  -2   9      111.50       94.78     16.32 o 
  -3  -2   9       43.67       74.71     13.00 o 
  -2  -2   9      753.48      827.32     23.47 o 
  -1  -2   9     2647.21     2480.96     59.04 o 
   0  -2   9     1174.36     1323.20     47.26 o 
   1  -2   9     1463.79     1607.01     53.93 o 
   2  -2   9     1204.28     1172.89     28.52 o 
   3  -2   9       91.67       93.44     10.08 o 
   4  -2   9      350.08      302.83     27.40 o 
   5  -2   9     1551.30     1681.65     65.89 o 
   6  -2   9      907.41      922.90     53.32 o 
  -6  -1   9       57.90       49.94     11.49 o 
  -5  -1   9        9.71       20.30      7.94 o 
  -4  -1   9       53.90       55.38     17.93 o 
  -3  -1   9      208.75      166.35     12.92 o 
  -2  -1   9      561.26      566.70     34.52 o 
  -1  -1   9     6012.48     5668.96     90.50 o 
   0  -1   9      984.18      925.68     23.19 o 
   1  -1   9        0.88       -0.50      5.50 o 
   2  -1   9      132.37      189.10     12.57 o 
   3  -1   9      679.46      749.96     24.23 o 
   4  -1   9     2255.85     2054.73     67.55 o 
   5  -1   9      414.87      332.33     31.42 o 
   6  -1   9      808.77      864.87     51.14 o 
  -7   0   9       45.06       37.70     19.81 o 
  -6   0   9       27.52       35.35     16.15 o 
  -5   0   9       74.32       51.52     24.22 o 
  -4   0   9      232.13      266.38     16.66 o 
  -3   0   9      671.42      695.54     48.44 o 
  -2   0   9      814.48      779.94     24.80 o 
  -1   0   9     2513.27     2800.74     66.33 o 
   0   0   9        6.59        6.82      4.18 o 
   1   0   9      169.58      134.85     10.61 o 
   2   0   9      569.82      517.09     19.56 o 
   3   0   9      772.50      700.77     23.81 o 
   4   0   9     4460.62     4329.65    101.50 o 
   5   0   9      563.84      478.34     35.61 o 
   6   0   9       16.51       30.89     14.31 o 
  -7   1   9       14.08        3.84     14.75 o 
  -6   1   9       11.55       -5.50      9.86 o 
  -5   1   9      528.93      518.62     23.50 o 
  -4   1   9      307.31      338.00     24.70 o 
  -3   1   9      333.05      393.79     32.60 o 
  -2   1   9     2424.45     2297.03     44.64 o 
  -1   1   9      254.79      282.15     20.77 o 
   0   1   9      397.45      431.75     15.03 o 
   2   1   9     3529.92     3652.05     54.80 o 
   3   1   9     4122.08     4299.51     63.41 o 
   4   1   9      285.93      321.63     18.80 o 
   5   1   9        0.90        4.54      9.43 o 
   6   1   9       56.67       64.84     18.94 o 
  -7   2   9       18.87       13.96     15.53 o 
  -6   2   9       85.67       95.13     22.78 o 
  -5   2   9      541.93      578.78     25.28 o 
  -4   2   9     1664.65     1513.23     42.24 o 
  -3   2   9      421.27      418.95     19.97 o 
  -2   2   9       42.98       54.36     10.04 o 
  -1   2   9       35.15       52.01     11.87 o 
   0   2   9     1383.76     1209.94     43.46 o 
   1   2   9     1089.42     1119.03     27.72 o 
   2   2   9      756.53      749.41     27.67 o 
   3   2   9     2480.37     2477.50     63.45 o 
   4   2   9       11.82        6.12      6.94 o 
   5   2   9      194.78      252.91     30.98 o 
   6   2   9      145.03      165.47     29.41 o 
  -7   3   9       20.18       39.01     20.16 o 
  -6   3   9      357.90      338.88     36.57 o 
  -5   3   9      745.20      771.63     29.45 o 
  -4   3   9      197.17      201.62     16.10 o 
  -3   3   9       80.55       58.90      9.99 o 
  -2   3   9       23.12        9.53     11.56 o 
  -1   3   9      902.11      906.15     38.23 o 
   0   3   9      681.32      669.46     33.95 o 
   1   3   9     1538.04     1392.16     32.01 o 
   2   3   9      650.75      661.68     23.60 o 
   3   3   9       15.80        8.20      6.29 o 
   4   3   9       16.77       25.59      8.07 o 
   5   3   9      148.93      197.23     28.80 o 
  -7   4   9      193.38      188.25     34.04 o 
  -6   4   9      226.03      253.87     34.12 o 
  -5   4   9      193.06      215.91     29.59 o 
  -4   4   9      119.26      143.22     14.57 o 
  -3   4   9       28.21       38.81      9.24 o 
  -2   4   9       62.23       81.01     12.05 o 
  -1   4   9     1835.54     1770.31     56.55 o 
   0   4   9     1843.02     1960.04     60.83 o 
   1   4   9      119.17      131.26     18.59 o 
   2   4   9       70.80       73.19     20.68 o 
   3   4   9      104.75      114.01     15.49 o 
   4   4   9       46.96       41.12     10.14 o 
   5   4   9      369.74      392.99     38.31 o 
  -6   5   9       66.77       62.31     21.73 o 
  -5   5   9        2.08        1.40     11.96 o 
  -4   5   9      102.52       64.66     11.33 o 
  -3   5   9       79.79       45.04     13.18 o 
  -2   5   9      823.09      793.91     50.71 o 
  -1   5   9     2776.61     2845.51     75.49 o 
   0   5   9      513.77      480.17     30.63 o 
   1   5   9       24.82       28.89     10.12 o 
   2   5   9       85.23       68.26     10.76 o 
   3   5   9        1.85       17.10      6.95 o 
   4   5   9      842.26      800.77     32.34 o 
  -6   6   9       81.30       79.94     24.87 o 
  -5   6   9       28.87       36.74     18.15 o 
  -4   6   9      241.50      270.76     20.54 o 
  -3   6   9     1065.40      990.17     35.28 o 
  -2   6   9      625.28      567.27     45.91 o 
  -1   6   9      607.30      591.70     35.00 o 
   0   6   9      213.26      211.37     24.26 o 
   1   6   9        5.38       15.27     11.52 o 
   2   6   9      449.85      375.36     31.51 o 
   3   6   9      617.61      646.27     28.44 o 
   4   6   9      875.99      922.57     65.67 o 
  -6   7   9       16.90        4.01     15.53 o 
  -5   7   9      149.33      150.37     30.11 o 
  -4   7   9      592.49      545.69     26.84 o 
  -3   7   9      309.13      314.53     22.68 o 
  -2   7   9      329.49      372.74     30.89 o 
  -1   7   9      258.50      267.75     26.79 o 
   0   7   9       57.10       20.51      9.51 o 
   1   7   9      289.27      287.91     29.50 o 
   2   7   9      221.78      226.12     27.14 o 
   3   7   9      715.09      695.38     43.90 o 
  -5   8   9      308.62      313.66     40.15 o 
  -4   8   9      488.42      460.97     27.32 o 
  -3   8   9      325.80      395.49     26.21 o 
  -2   8   9      157.42      166.17     23.83 o 
  -1   8   9        1.18       11.17     10.12 o 
   0   8   9       29.79       34.91     14.05 o 
   1   8   9      355.66      381.55     34.82 o 
   2   8   9      355.55      347.43     35.17 o 
  -4   9   9      407.97      364.36     45.99 o 
  -3   9   9      136.33      106.72     16.46 o 
  -2   9   9        0.01       -6.81      6.81 o 
  -1   9   9      119.10      126.89     22.52 o 
   0   9   9      457.19      391.59     35.96 o 
   1   9   9      318.56      357.12     35.87 o 
  -3  10   9        2.51        2.44     10.73 o 
  -2  10   9       87.91       80.46     20.86 o 
  -1  10   9      318.77      337.48     35.52 o 
   0 -11  10      257.69      327.18     33.69 o 
   1 -11  10       10.72        9.95     11.61 o 
   2 -11  10       70.05       83.34     21.91 o 
  -2 -10  10      381.37      465.51     43.03 o 
  -1 -10  10      107.73      107.69     22.95 o 
   0 -10  10        0.86       -6.16      6.16 o 
   1 -10  10       11.05        2.02      6.54 o 
   2 -10  10      346.26      358.78     37.00 o 
   3 -10  10      211.21      223.85     31.59 o 
   4 -10  10      305.07      272.55     35.00 o 
  -3  -9  10      286.18      348.30     40.41 o 
  -2  -9  10      259.97      240.87     31.24 o 
  -1  -9  10       19.14       16.43      9.13 o 
   0  -9  10       50.38       56.68     18.55 o 
   1  -9  10        8.68        7.98      7.41 o 
   2  -9  10      640.37      658.82     43.29 o 
   3  -9  10      545.48      565.87     41.63 o 
   4  -9  10       93.64      109.88     25.05 o 
   5  -9  10       26.61       30.46     15.80 o 
  -4  -8  10      313.04      315.49     41.11 o 
  -3  -8  10      135.16      143.21     24.09 o 
  -2  -8  10       18.07       20.16     13.70 o 
  -1  -8  10      127.17      187.41     17.83 o 
   0  -8  10      248.93      301.26     20.32 o 
   1  -8  10      487.23      550.91     25.92 o 
   2  -8  10      540.97      601.13     40.93 o 
   3  -8  10      747.10      745.57     46.60 o 
   4  -8  10       10.48       14.31     12.57 o 
   5  -8  10        8.49       -4.97     12.13 o 
  -4  -7  10       51.51       30.55     14.75 o 
  -3  -7  10       18.10       -2.71      8.29 o 
  -2  -7  10      469.61      459.92     34.12 o 
  -1  -7  10      776.95      765.14     29.35 o 
   0  -7  10       31.54       36.15     13.09 o 
   1  -7  10     1904.76     1774.85     41.87 o 
   2  -7  10     1429.19     1425.32     36.67 o 
   3  -7  10      297.86      254.66     29.67 o 
   4  -7  10       30.17       23.91     14.57 o 
   5  -7  10       78.10      110.75     24.44 o 
   6  -7  10      364.43      332.42     38.40 o 
  -5  -6  10       33.37       26.62     15.10 o 
  -4  -6  10       17.77       17.28     10.82 o 
  -3  -6  10      154.05      150.28     22.34 o 
  -2  -6  10       63.39       62.49     16.41 o 
  -1  -6  10     1553.84     1482.16     38.47 o 
   0  -6  10      687.28      754.37     26.69 o 
   1  -6  10      512.73      492.23     33.99 o 
   2  -6  10      391.98      434.31     19.60 o 
   3  -6  10      124.65      149.58     23.30 o 
   4  -6  10      320.69      283.37     30.81 o 
   5  -6  10      131.13      150.54     25.48 o 
   6  -6  10      396.55      440.29     42.59 o 
  -5  -5  10       34.01       10.04     11.08 o 
  -4  -5  10        6.61       19.37     11.08 o 
  -3  -5  10      394.02      423.53     30.20 o 
  -2  -5  10     1047.36     1053.11     45.56 o 
  -1  -5  10       76.33       82.26     11.07 o 
   0  -5  10      524.01      517.59     49.22 o 
   1  -5  10        8.65        5.57      5.51 o 
   2  -5  10       30.21       41.42      8.82 o 
   3  -5  10      270.01      341.58     30.63 o 
   4  -5  10      324.93      341.23     32.29 o 
   5  -5  10     1051.43     1044.21     54.98 o 
   6  -5  10      462.50      368.11     37.88 o 
  -6  -4  10       63.29       41.11     14.84 o 
  -5  -4  10       15.61       11.69     10.30 o 
  -4  -4  10      178.10      134.57     20.42 o 
  -3  -4  10       14.21       30.20     10.73 o 
  -2  -4  10     1347.14     1195.02     47.56 o 
  -1  -4  10      534.83      541.88     21.20 o 
   0  -4  10        7.33        4.35      9.08 o 
   1  -4  10       46.57       51.16      8.56 o 
   2  -4  10      212.94      212.97     14.53 o 
   3  -4  10     1431.01     1383.61     54.98 o 
   4  -4  10     1118.16     1119.35     52.71 o 
   5  -4  10      619.41      565.61     39.45 o 
   6  -4  10      182.29      137.19     25.83 o 
  -6  -3  10       23.32       -1.66      9.95 o 
  -5  -3  10      110.07      117.12     20.33 o 
  -4  -3  10      587.58      614.22     35.69 o 
  -3  -3  10      486.12      517.96     31.77 o 
  -2  -3  10      639.12      552.43     31.33 o 
  -1  -3  10      265.82      302.50     15.67 o 
   0  -3  10      329.09      298.09     15.41 o 
   1  -3  10       25.20       26.62      8.29 o 
   2  -3  10     1528.25     1621.36     35.66 o 
   3  -3  10     2448.68     2474.17     45.31 o 
   4  -3  10      305.26      359.56     31.59 o 
   5  -3  10        0.55        3.75      8.73 o 
   6  -3  10        0.22       -1.40      8.55 o 
  -6  -2  10      120.10      112.41     21.12 o 
  -5  -2  10      417.18      402.06     29.85 o 
  -4  -2  10      793.01      776.55     39.45 o 
  -3  -2  10     1059.10     1014.10     43.29 o 
  -2  -2  10       81.75       71.39     14.05 o 
  -1  -2  10        0.07        3.98      4.37 o 
   0  -2  10      122.63      130.05     10.91 o 
   1  -2  10     1469.37     1503.93     33.26 o 
   2  -2  10     1127.94     1225.47     41.41 o 
   3  -2  10      379.76      369.13     18.07 o 
   4  -2  10       26.67        5.67      9.43 o 
   5  -2  10       45.71       40.76     14.40 o 
   6  -2  10      151.00      137.54     25.66 o 
  -6  -1  10      299.57      314.00     28.97 o 
  -5  -1  10     1171.00     1131.31     43.64 o 
  -4  -1  10      696.78      784.71     36.48 o 
  -3  -1  10      200.43      176.51     13.84 o 
  -2  -1  10      154.74      196.47     14.52 o 
  -1  -1  10     2566.83     2437.77     64.23 o 
   0  -1  10      854.23      845.61     23.43 o 
   1  -1  10      667.89      601.09     20.87 o 
   2  -1  10      321.18      307.53     16.26 o 
   3  -1  10      105.54       86.97     23.56 o 
   4  -1  10      227.47      190.51     23.91 o 
   5  -1  10       34.87       34.56     14.05 o 
   6  -1  10      218.32      202.12     29.67 o 
  -6   0  10      298.85      319.94     32.73 o 
  -5   0  10      477.71      436.82     46.87 o 
  -4   0  10      494.67      525.17     44.55 o 
  -3   0  10      391.54      385.97     19.12 o 
  -2   0  10     1156.58     1253.95     33.76 o 
  -1   0  10     2366.10     2221.60     61.70 o 
   0   0  10     1234.53     1153.11     26.31 o 
   1   0  10      207.28      282.91     14.70 o 
   2   0  10       22.14       22.77      6.69 o 
   3   0  10      582.08      596.71     22.85 o 
   4   0  10        1.25       12.22     10.65 o 
   5   0  10      472.95      519.97     37.96 o 
   6   0  10      486.06      570.58     43.90 o 
  -7   1  10      191.62      159.01     29.24 o 
  -6   1  10      126.44      134.49     24.79 o 
  -5   1  10        2.91        0.87      5.98 o 
  -4   1  10      144.53      189.37     32.29 o 
  -3   1  10      345.97      359.18     22.34 o 
  -2   1  10     1187.81     1176.03     33.79 o 
  -1   1  10     1771.97     1747.89     53.85 o 
   0   1  10     1690.22     1529.97     50.71 o 
   1   1  10      129.02      128.60     11.05 o 
   2   1  10      141.40      121.74     19.42 o 
   3   1  10      833.12      942.97     29.42 o 
   4   1  10      441.27      499.63     34.47 o 
   5   1  10      387.28      374.75     35.61 o 
   6   1  10      123.51      113.80     24.52 o 
  -7   2  10       39.71       37.27     20.25 o 
  -6   2  10       17.89       18.85     16.23 o 
  -5   2  10        0.06        2.37      6.66 o 
  -4   2  10      425.38      442.36     30.68 o 
  -3   2  10      356.29      337.23     21.69 o 
  -2   2  10     1364.90     1201.04     34.89 o 
  -1   2  10     1791.87     1910.21     58.21 o 
   0   2  10      327.81      323.95     25.57 o 
   1   2  10     1179.53     1121.27     44.07 o 
   2   2  10       73.47       56.00      9.10 o 
   3   2  10      353.00      346.93     34.95 o 
   4   2  10      417.58      439.71     25.13 o 
   5   2  10      306.45      287.04     32.73 o 
  -6   3  10       13.41       -3.75     12.39 o 
  -5   3  10      148.98      143.13     15.64 o 
  -4   3  10      512.01      505.15     24.28 o 
  -3   3  10      601.89      624.50     26.10 o 
  -2   3  10      712.26      737.15     63.05 o 
  -1   3  10      259.48      264.00     23.91 o 
   0   3  10        1.05        2.01      6.81 o 
   1   3  10       83.83      102.54     16.93 o 
   2   3  10      291.76      282.23     17.49 o 
   3   3  10     1118.61     1233.20     35.85 o 
   4   3  10      656.81      678.67     37.79 o 
   5   3  10       45.66       46.87     17.28 o 
  -6   4  10       72.02       81.08     23.13 o 
  -5   4  10      369.26      446.03     57.03 o 
  -4   4  10     1096.29     1048.50     40.19 o 
  -3   4  10      624.63      618.52     26.86 o 
  -2   4  10      499.67      535.70     32.42 o 
  -1   4  10       29.48       13.53      8.81 o 
   0   4  10      393.59      426.41     29.41 o 
   1   4  10      292.58      276.39     25.92 o 
   2   4  10     1114.98     1196.67     50.09 o 
   3   4  10     1050.31      997.22     32.99 o 
   4   4  10      129.64      114.80     15.25 o 
   5   4  10        0.19       -1.48     11.35 o 
  -6   5  10      489.01      529.04     48.52 o 
  -5   5  10      467.43      387.75     39.19 o 
  -4   5  10      505.88      520.63     33.86 o 
  -3   5  10      247.65      201.30     39.32 o 
  -2   5  10        0.30       -2.43      6.24 o 
  -1   5  10      121.58      107.61     18.24 o 
   0   5  10     1001.93     1002.32     46.87 o 
   1   5  10     1451.14     1318.24     53.85 o 
   2   5  10      352.25      348.48     30.11 o 
   3   5  10      530.43      534.84     25.62 o 
   4   5  10       37.55       36.54     11.00 o 
  -6   6  10      129.16      134.75     29.67 o 
  -5   6  10      218.47      236.68     34.30 o 
  -4   6  10       75.22       90.62     16.54 o 
  -3   6  10       16.50        8.80      7.77 o 
  -2   6  10      136.73      169.57     23.21 o 
  -1   6  10     1180.06     1146.32     50.97 o 
   0   6  10     1307.72     1354.46     55.85 o 
   1   6  10      898.91      883.02     45.99 o 
   2   6  10      308.77      291.40     30.02 o 
   3   6  10        6.19       15.97     11.78 o 
  -5   7  10        8.29       26.44     19.99 o 
  -4   7  10        0.02        3.43      8.22 o 
  -3   7  10       65.12       47.42     11.81 o 
  -2   7  10      566.53      600.08     38.14 o 
  -1   7  10     1301.03     1269.63     56.47 o 
   0   7  10     1334.99     1293.20     56.73 o 
   1   7  10       20.56       52.80     16.06 o 
   2   7  10        0.34        2.62     10.82 o 
   3   7  10       94.46      107.34     24.26 o 
  -5   8  10        4.37       -0.96     13.79 o 
  -4   8  10      117.49      105.55     23.17 o 
  -3   8  10      405.07      379.77     26.86 o 
  -2   8  10      460.46      416.29     35.08 o 
  -1   8  10      290.86      323.08     32.03 o 
   0   8  10      383.71      466.73     38.05 o 
   1   8  10        4.81        8.29     12.22 o 
   2   8  10       12.53       -8.90     11.26 o 
  -3   9  10       88.03       85.88     20.51 o 
  -2   9  10      479.97      478.25     39.45 o 
  -1   9  10      227.09      224.11     29.41 o 
   0   9  10        0.66       28.71     13.18 o 
  -1 -10  11      411.87      497.10     43.55 o 
   0 -10  11      188.39      184.59     19.52 o 
   1 -10  11      151.26      166.04     18.08 o 
   2 -10  11       49.40       61.35     18.24 o 
   3 -10  11       14.55       24.09     14.31 o 
  -2  -9  11      473.95      508.36     41.72 o 
  -1  -9  11      444.23      458.53     38.62 o 
   0  -9  11      103.66      124.97     37.35 o 
   1  -9  11       28.25       37.60     10.14 o 
   2  -9  11        1.35        6.20     10.39 o 
   3  -9  11      104.50       76.36     20.77 o 
   4  -9  11      118.59      108.30     25.83 o 
  -3  -8  11      178.93      134.49     25.22 o 
  -2  -8  11      589.02      608.11     41.63 o 
  -1  -8  11      267.34      259.78     27.19 o 
   0  -8  11       92.06       74.01     13.44 o 
   1  -8  11       65.32       81.76     12.64 o 
   2  -8  11      106.10      108.39     22.69 o 
   3  -8  11      740.64      629.76     44.51 o 
   4  -8  11      243.57      287.04     34.91 o 
   5  -8  11      209.30      178.21     30.55 o 
  -4  -7  11      194.32      247.94     31.42 o 
  -3  -7  11      202.44      236.86     29.50 o 
  -2  -7  11      742.72      658.99     40.93 o 
  -1  -7  11       66.90       98.52     13.75 o 
   0  -7  11        0.73        5.04      5.99 o 
   1  -7  11      164.04      175.28     15.68 o 
   2  -7  11      619.42      546.29     23.86 o 
   3  -7  11     1008.73     1136.20     56.55 o 
   4  -7  11       57.84       31.68     15.19 o 
   5  -7  11       62.90       39.88     17.02 o 
  -4  -6  11      255.68      212.33     28.01 o 
  -3  -6  11      575.51      544.32     36.92 o 
  -2  -6  11      787.90      718.25     40.58 o 
  -1  -6  11       68.70       74.60     15.97 o 
   0  -6  11      686.10      701.22     26.52 o 
   1  -6  11      971.07      987.28     31.13 o 
   2  -6  11      979.07     1047.14     31.73 o 
   3  -6  11      211.44      245.93     28.63 o 
   4  -6  11       52.84       91.29     21.03 o 
   5  -6  11       32.42       20.68     12.13 o 
  -5  -5  11      589.66      565.00     40.41 o 
  -4  -5  11      827.55      795.57     44.77 o 
  -3  -5  11      879.45      917.32     45.99 o 
  -2  -5  11      142.14      173.50     22.69 o 
  -1  -5  11     1122.53     1071.14     31.83 o 
   0  -5  11      854.24      805.25     27.21 o 
   1  -5  11       56.67       48.22      9.14 o 
   2  -5  11     1439.43     1416.90     71.96 o 
   3  -5  11      104.32      121.22     20.86 o 
   4  -5  11        0.74        5.76      9.51 o 
   5  -5  11       37.96       53.67     19.29 o 
   6  -5  11      238.81      240.52     32.90 o 
  -5  -4  11      412.96      406.69     34.82 o 
  -4  -4  11       71.05       81.08     16.84 o 
  -3  -4  11       10.17       25.83     10.91 o 
  -2  -4  11      443.66      412.54     29.59 o 
  -1  -4  11      589.74      565.07     35.83 o 
   0  -4  11      788.76      778.22     26.04 o 
   1  -4  11      783.69      739.68     47.56 o 
   2  -4  11      694.26      688.13     24.83 o 
   3  -4  11        8.08       21.38      9.95 o 
   4  -4  11      560.93      519.09     37.27 o 
   5  -4  11      297.07      203.69     27.75 o 
   6  -4  11      284.88      294.89     34.47 o 
  -6  -3  11       35.96       11.52     14.31 o 
  -5  -3  11       90.62      121.40     21.12 o 
  -4  -3  11       36.29       33.51     12.74 o 
  -3  -3  11      247.37      184.14     22.78 o 
  -2  -3  11      640.91      564.74     33.34 o 
  -1  -3  11     1551.58     1578.89     35.66 o 
   0  -3  11     1171.76     1120.90     29.81 o 
   1  -3  11      393.15      378.95     18.06 o 
   2  -3  11       54.32       39.80      8.52 o 
   3  -3  11      222.69      253.35     26.36 o 
   4  -3  11      356.84      416.03     32.47 o 
   5  -3  11      161.38      160.49     26.09 o 
   6  -3  11      183.40      158.05     26.79 o 
  -6  -2  11       51.41       64.32     17.63 o 
  -5  -2  11        8.84       12.83      9.69 o 
  -4  -2  11      163.72      168.09     22.60 o 
  -3  -2  11      336.81      376.75     29.50 o 
  -2  -2  11     1373.73     1151.29     47.21 o 
  -1  -2  11     1795.11     1889.88     58.82 o 
   0  -2  11      427.82      421.87     18.08 o 
   1  -2  11       75.91       55.84      9.34 o 
   2  -2  11        0.65       -0.01      5.20 o 
   3  -2  11      538.42      577.93     28.58 o 
   4  -2  11      156.05      187.29     24.44 o 
   5  -2  11      245.85      195.05     27.40 o 
   6  -2  11      111.23      104.64     24.52 o 
  -6  -1  11       33.55       22.08     11.52 o 
  -5  -1  11      138.47      128.55     20.60 o 
  -4  -1  11      466.54      456.78     31.07 o 
  -3  -1  11      480.43      471.87     32.12 o 
  -2  -1  11     1258.49     1312.98     35.23 o 
  -1  -1  11      980.29     1002.15     42.50 o 
   0  -1  11      535.57      582.80     32.03 o 
   1  -1  11       19.59       17.94      6.29 o 
   2  -1  11      228.60      245.95     22.47 o 
   3  -1  11     2601.49     2638.12     49.85 o 
   4  -1  11      645.21      604.71     38.23 o 
   5  -1  11       71.82       67.20     18.50 o 
   6  -1  11       40.27       27.14     15.71 o 
  -6   0  11       67.44       78.37     20.86 o 
  -5   0  11       91.99      107.64     19.68 o 
  -4   0  11      561.38      624.75     63.14 o 
  -3   0  11      860.01      788.27     27.98 o 
  -2   0  11      490.98      589.03     24.71 o 
  -1   0  11       56.86       53.93     13.09 o 
   0   0  11      198.08      172.45     19.81 o 
   1   0  11      825.96      849.73     25.49 o 
   2   0  11     2356.01     2433.57     50.40 o 
   3   0  11     1560.12     1681.42     39.78 o 
   4   0  11      613.00      642.06     39.71 o 
   5   0  11       13.63       10.30     11.08 o 
  -6   1  11       95.72       91.11     23.39 o 
  -5   1  11      206.76      192.15     18.41 o 
  -4   1  11      253.06      301.11     66.33 o 
  -3   1  11      597.07      538.93     23.90 o 
  -2   1  11      117.67      158.80     15.35 o 
  -1   1  11      239.23      193.48     21.21 o 
   0   1  11      571.52      538.99     31.42 o 
   1   1  11      736.01      746.26     36.39 o 
   2   1  11     4898.63     4763.04    119.78 o 
   3   1  11      815.21      799.26     28.12 o 
   4   1  11       32.03       26.44     11.35 o 
   5   1  11      194.31      173.85     26.36 o 
  -6   2  11        8.26       30.20     17.37 o 
  -5   2  11      302.49      281.81     20.95 o 
  -4   2  11      487.11      394.96     22.89 o 
  -3   2  11       22.35       27.54      8.61 o 
  -2   2  11      101.37       82.24     12.45 o 
  -1   2  11      277.49      203.26     21.99 o 
   0   2  11     3110.87     2907.82     75.66 o 
   1   2  11     1537.18     1650.40     56.29 o 
   2   2  11      537.07      546.05     22.64 o 
   3   2  11        1.27       -4.98      5.74 o 
   4   2  11      117.84      102.20     20.68 o 
   5   2  11      186.02      168.96     27.14 o 
  -6   3  11      245.27      250.30     34.56 o 
  -5   3  11      158.15      158.67     28.06 o 
  -4   3  11       80.21       52.32     11.20 o 
  -3   3  11      102.85      113.03     25.88 o 
  -2   3  11      528.65      539.54     25.97 o 
  -1   3  11      764.02      788.15     39.45 o 
   0   3  11     1033.46      864.17     41.45 o 
   1   3  11      789.52      772.62     40.15 o 
   2   3  11       26.07        5.67      8.12 o 
   3   3  11       69.75       69.23     11.61 o 
   4   3  11      426.09      436.22     24.87 o 
  -6   4  11       35.60       49.75     20.51 o 
  -5   4  11        1.09        7.02      8.38 o 
  -4   4  11       39.46       35.44     12.92 o 
  -3   4  11      221.02      261.29     20.25 o 
  -2   4  11      378.98      391.14     23.25 o 
  -1   4  11     1445.39     1282.90     52.01 o 
   0   4  11      443.24      411.23     30.55 o 
   1   4  11        0.27        8.12      8.90 o 
   2   4  11       97.97       82.04     18.41 o 
   3   4  11      218.39      207.18     26.01 o 
   4   4  11      838.37      905.16     34.93 o 
  -6   5  11        0.56       -3.23     14.57 o 
  -5   5  11       30.65       52.54     20.33 o 
  -4   5  11      147.70      126.61     18.41 o 
  -3   5  11      633.50      591.17     29.26 o 
  -2   5  11      561.06      605.49     36.74 o 
  -1   5  11      182.97      181.96     23.30 o 
   0   5  11        7.77        9.77      9.69 o 
   1   5  11        4.97       10.39     11.17 o 
   2   5  11       53.28       43.46     14.84 o 
   3   5  11      726.46      724.79     43.99 o 
  -5   6  11       34.83       66.68     24.17 o 
  -4   6  11      364.37      377.93     26.06 o 
  -3   6  11      822.83      803.07     34.71 o 
  -2   6  11       44.29       42.59     13.88 o 
  -1   6  11        4.03       -7.07      7.07 o 
   0   6  11       57.76       41.28     15.80 o 
   1   6  11       68.19       80.64     19.29 o 
   2   6  11      524.30      428.16     35.87 o 
   3   6  11      628.37      635.25     43.72 o 
  -5   7  11      306.57      276.30     41.02 o 
  -4   7  11      227.77      288.59     24.83 o 
  -3   7  11      156.76      145.64     19.26 o 
  -2   7  11       33.65       14.92     12.74 o 
  -1   7  11       10.02       22.69     10.39 o 
   0   7  11      360.33      363.31     34.73 o 
   1   7  11      411.24      411.84     36.65 o 
   2   7  11      688.51      682.12     45.82 o 
  -4   8  11      155.50      168.62     20.89 o 
  -3   8  11       54.44       79.94     15.80 o 
  -2   8  11      110.54       83.87     19.37 o 
  -1   8  11      161.83      178.56     27.58 o 
   0   8  11      369.09      420.04     38.31 o 
   1   8  11      354.52      302.83     34.91 o 
  -2   9  11       29.05       38.40     16.41 o 
  -1   9  11      241.08      230.49     32.29 o 
   0 -10  12       44.53       31.68     16.67 o 
   1 -10  12      197.28      175.85     28.89 o 
   2 -10  12      510.81      536.29     46.17 o 
  -2  -9  12        1.80        0.35     12.65 o 
  -1  -9  12       35.29       22.73      9.74 o 
   0  -9  12      294.43      357.34     24.15 o 
   1  -9  12      240.76      225.26     28.71 o 
   2  -9  12      509.87      513.95     42.94 o 
   3  -9  12       85.15      102.20     22.60 o 
  -3  -8  12        7.25       10.47     15.45 o 
  -2  -8  12      118.62      167.30     26.88 o 
  -1  -8  12       18.45       17.13     10.08 o 
   0  -8  12      332.92      347.19     30.85 o 
   1  -8  12      443.81      435.62     24.65 o 
   2  -8  12      224.19      168.17     27.14 o 
   3  -8  12        0.57        4.54     12.74 o 
   4  -8  12       44.11       55.33     19.72 o 
  -3  -7  12       23.87        4.10     11.43 o 
  -2  -7  12      232.05      206.05     27.58 o 
  -1  -7  12      431.93      461.70     24.16 o 
   0  -7  12      297.88      339.03     30.15 o 
   1  -7  12      383.94      425.32     21.86 o 
   2  -7  12       38.65        4.45     10.47 o 
   3  -7  12       28.44       12.31     11.78 o 
   4  -7  12       81.04       67.98     20.51 o 
   5  -7  12      106.67       92.33     22.95 o 
  -4  -6  12      219.61      214.25     28.89 o 
  -3  -6  12      343.10      316.27     31.68 o 
  -2  -6  12       10.98       15.62     12.22 o 
  -1  -6  12     1321.92     1229.67     40.45 o 
   0  -6  12      708.04      685.09     27.44 o 
   1  -6  12      198.23      158.37     15.14 o 
   2  -6  12       30.41       73.64     11.63 o 
   3  -6  12      125.53      195.23     27.32 o 
   4  -6  12      486.62      546.15     41.63 o 
   5  -6  12      114.94       86.49     22.60 o 
  -4  -5  12       47.52       28.89     12.92 o 
  -3  -5  12      537.63      579.05     38.05 o 
  -2  -5  12      557.77      559.68     36.74 o 
  -1  -5  12      606.24      574.83     45.86 o 
   0  -5  12       41.88       51.83      9.87 o 
   1  -5  12       39.11       42.52      9.86 o 
   2  -5  12      555.76      576.49     24.24 o 
   3  -5  12      313.71      308.24     30.46 o 
   4  -5  12      469.57      486.45     37.79 o 
   5  -5  12      265.39      227.95     31.68 o 
  -5  -4  12      250.81      277.44     31.85 o 
  -4  -4  12      359.24      382.34     33.08 o 
  -3  -4  12       14.86       29.32     11.43 o 
  -2  -4  12      187.39      184.41     24.35 o 
  -1  -4  12       27.06       48.70     14.23 o 
   0  -4  12      125.79      125.83     13.17 o 
   1  -4  12      184.17      213.42     23.69 o 
   2  -4  12      454.04      496.89     22.64 o 
   3  -4  12     1829.06     1901.05     68.07 o 
   4  -4  12      312.50      273.07     30.81 o 
   5  -4  12       10.72       -9.43      9.43 o 
  -5  -3  12        9.73       10.39     10.82 o 
  -4  -3  12      378.57      315.40     30.81 o 
  -3  -3  12      183.47      186.33     23.39 o 
  -2  -3  12        5.44       10.91      9.25 o 
  -1  -3  12      202.64      233.80     24.79 o 
   0  -3  12       53.88       65.56     10.52 o 
   1  -3  12     1080.13     1047.63     30.79 o 
   2  -3  12     1307.80     1380.25     35.97 o 
   3  -3  12      751.91      743.91     42.33 o 
   4  -3  12       91.24       68.68     17.19 o 
   5  -3  12        0.12       -9.25      9.25 o 
  -5  -2  12      312.25      318.37     31.77 o 
  -4  -2  12      278.95      230.14     26.27 o 
  -3  -2  12        0.87        3.58      7.77 o 
  -2  -2  12      100.90       71.30     16.15 o 
  -1  -2  12      244.20      238.51     23.91 o 
   0  -2  12     1308.77     1256.54     49.31 o 
   1  -2  12     1057.37      961.16     28.99 o 
   2  -2  12      796.93      815.52     73.53 o 
   3  -2  12       70.23       80.33     11.77 o 
   4  -2  12       27.04       50.09     15.19 o 
   5  -2  12      144.06      139.29     25.40 o 
  -6  -1  12      123.55      129.16     22.69 o 
  -5  -1  12      230.54      229.53     27.32 o 
  -4  -1  12       39.88       10.73      9.16 o 
  -3  -1  12       31.30       58.21     15.10 o 
  -2  -1  12      430.35      419.08     29.59 o 
  -1  -1  12      938.30     1080.69     46.17 o 
   0  -1  12     1612.09     1844.93     60.57 o 
   1  -1  12      113.51      125.41     18.59 o 
   2  -1  12        5.64        3.37      5.77 o 
   3  -1  12       20.95       15.46      6.78 o 
   4  -1  12      262.39      301.00     30.37 o 
   5  -1  12      286.87      261.90     31.77 o 
  -6   0  12       94.75       84.22     18.68 o 
  -5   0  12       44.51       19.03     11.35 o 
  -4   0  12        2.63       -6.68      6.68 o 
  -3   0  12      509.43      508.87     44.90 o 
  -2   0  12      776.17      781.11     33.64 o 
  -1   0  12      800.25      710.83     38.05 o 
   0   0  12       64.26       71.04     14.66 o 
   1   0  12        0.26       -6.55      6.89 o 
   2   0  12      317.70      352.66     28.80 o 
   3   0  12       18.26       28.41      8.54 o 
   4   0  12      477.09      526.08     37.44 o 
   5   0  12      254.18      214.51     29.32 o 
  -6   1  12       34.65       26.79     18.85 o 
  -5   1  12       79.12       82.67     14.30 o 
  -4   1  12      415.94      401.41     29.11 o 
  -3   1  12      791.10      726.52     48.13 o 
  -2   1  12      135.34      150.99     15.95 o 
  -1   1  12      286.38      243.31     24.87 o 
   0   1  12      112.11      104.03     17.72 o 
   1   1  12      161.73      195.31     22.52 o 
   2   1  12        6.24        3.40      7.59 o 
   3   1  12      844.66      842.56     48.31 o 
   4   1  12      919.92      822.71     46.17 o 
   5   1  12      114.86      127.42     24.17 o 
  -6   2  12       74.29       72.35     22.60 o 
  -5   2  12      152.92      140.06     27.19 o 
  -4   2  12      258.38      235.44     20.07 o 
  -3   2  12      799.15      791.41     37.53 o 
  -2   2  12      164.95      160.98     16.98 o 
  -1   2  12       76.02       73.13     16.06 o 
   0   2  12       80.54       65.80     14.92 o 
   1   2  12      647.85      652.80     36.83 o 
   2   2  12      653.59      606.54     36.22 o 
   3   2  12      597.71      698.55     27.92 o 
   4   2  12      226.81      310.43     31.42 o 
  -6   3  12       76.54       85.79     24.79 o 
  -5   3  12      168.36      199.26     19.90 o 
  -4   3  12      680.51      660.94     34.73 o 
  -3   3  12      622.51      678.05     30.30 o 
  -2   3  12       73.77       38.57     13.00 o 
  -1   3  12      940.77      832.49     42.68 o 
   0   3  12       68.25      122.70     21.21 o 
   1   3  12      152.64      168.35     22.78 o 
   2   3  12      330.32      298.56     28.71 o 
   3   3  12      407.65      428.24     34.30 o 
   4   3  12        0.59       -9.86      9.86 o 
  -5   4  12      130.16      130.95     17.52 o 
  -4   4  12      478.39      482.12     27.25 o 
  -3   4  12        3.05       -6.23     11.87 o 
  -2   4  12       34.46       15.97     10.82 o 
  -1   4  12       33.08       37.79     13.96 o 
   0   4  12      279.22      237.55     26.36 o 
   1   4  12      686.54      658.12     40.15 o 
   2   4  12      204.89      220.62     27.05 o 
   3   4  12      109.18       95.65     19.90 o 
  -5   5  12       58.76       88.49     25.22 o 
  -4   5  12      149.43      152.37     23.04 o 
  -3   5  12       23.90       19.20     19.81 o 
  -2   5  12      246.74      210.59     25.83 o 
  -1   5  12      276.16      322.64     30.55 o 
   0   5  12      912.51      929.97     49.05 o 
   1   5  12      550.29      591.44     39.53 o 
   2   5  12       63.93       48.26     17.02 o 
   3   5  12        0.28        1.57     12.31 o 
  -5   6  12       26.28       49.83     24.17 o 
  -4   6  12        0.07        0.65      8.14 o 
  -3   6  12       45.24       51.64     13.21 o 
  -2   6  12      525.63      544.14     38.05 o 
  -1   6  12      873.80      846.10     47.30 o 
   0   6  12      385.25      391.50     35.69 o 
   1   6  12      243.99      274.47     31.77 o 
   2   6  12       17.34        9.43     13.35 o 
  -4   7  12       43.35       35.30     21.21 o 
  -3   7  12      529.67      596.59     40.32 o 
  -2   7  12      520.27      575.82     40.41 o 
  -1   7  12      384.13      397.26     35.52 o 
   0   7  12      169.03      179.87     26.88 o 
   1   7  12        2.69        6.28     13.18 o 
  -3   8  12      602.95      578.88     42.07 o 
  -2   8  12      344.54      362.70     36.22 o 
  -1   8  12        0.32       -1.22      8.73 o 
   0   8  12       15.29       16.76     14.92 o 
  -1  -9  13      100.78       71.07     13.99 o 
   0  -9  13        0.60       -1.01      7.40 o 
   1  -9  13       23.02       44.53     11.88 o 
   2  -9  13      233.28      269.58     34.04 o 
  -2  -8  13       40.86       52.28     18.76 o 
  -1  -8  13       30.35       25.00      9.86 o 
   0  -8  13       19.49       14.37      9.64 o 
   1  -8  13       68.14       66.61     12.93 o 
   2  -8  13      191.37      211.98     30.28 o 
   3  -8  13      433.58      450.85     41.19 o 
  -3  -7  13      120.50      130.73     25.57 o 
  -2  -7  13       39.17       22.52     14.14 o 
  -1  -7  13       54.86       55.82     12.09 o 
   0  -7  13       60.78       84.26     13.57 o 
   1  -7  13      552.62      556.21     25.86 o 
   2  -7  13      517.13      504.87     39.01 o 
   3  -7  13      188.75      176.64     28.45 o 
   4  -7  13       13.83        0.87     14.14 o 
  -3  -6  13       11.50       -2.44      9.51 o 
  -2  -6  13        7.81       12.92     11.17 o 
  -1  -6  13      237.96      222.47     35.83 o 
   0  -6  13      638.91      632.99     27.20 o 
   1  -6  13      744.92      688.13     36.00 o 
   2  -6  13      120.17       97.57     20.95 o 
   3  -6  13      198.89      173.24     27.67 o 
   4  -6  13        6.70       -7.07     11.26 o 
  -4  -5  13      284.58      314.18     33.51 o 
  -3  -5  13        0.48       -7.33      7.33 o 
  -2  -5  13      585.83      608.55     39.88 o 
  -1  -5  13      839.89      762.50     42.24 o 
   0  -5  13      662.59      665.02     26.90 o 
   1  -5  13      293.44      349.12     20.73 o 
   2  -5  13        2.99       15.13      8.26 o 
   3  -5  13       40.69       18.33     12.13 o 
   4  -5  13       18.57        8.99     12.31 o 
   5  -5  13      150.97       97.13     22.95 o 
  -4  -4  13      143.02      162.15     24.96 o 
  -3  -4  13      428.50      478.08     37.44 o 
  -2  -4  13      349.28      369.42     32.03 o 
  -1  -4  13      267.15      277.53     27.67 o 
   0  -4  13      590.04      698.87     38.84 o 
   1  -4  13        0.33       -2.31      6.07 o 
   2  -4  13        3.42        0.57      6.39 o 
   3  -4  13      173.85      226.21     27.49 o 
   4  -4  13      276.39      316.62     34.04 o 
   5  -4  13      454.49      386.79     38.40 o 
  -5  -3  13        0.51       -4.28      9.25 o 
  -4  -3  13      137.91      169.48     25.92 o 
  -3  -3  13      243.84      242.97     27.93 o 
  -2  -3  13      197.11      205.79     25.40 o 
  -1  -3  13      474.35      525.20     35.08 o 
   0  -3  13      608.54      573.81     35.69 o 
   1  -3  13      205.87      181.02     25.40 o 
   2  -3  13      515.71      524.64     23.50 o 
   3  -3  13      644.93      642.15     40.93 o 
   4  -3  13      487.05      489.77     39.71 o 
   5  -3  13      240.12      238.51     31.77 o 
  -5  -2  13      124.06      144.09     24.52 o 
  -4  -2  13      202.87      209.28     26.88 o 
  -3  -2  13      548.96      600.61     38.23 o 
  -2  -2  13      491.41      503.39     34.73 o 
  -1  -2  13       83.71      147.66     21.99 o 
   0  -2  13       41.71       33.34     13.09 o 
   1  -2  13      285.26      366.63     28.97 o 
   2  -2  13      848.58      840.84     29.50 o 
   3  -2  13      310.72      324.83     30.63 o 
   4  -2  13      271.25      223.07     27.93 o 
   5  -2  13       51.84       58.56     18.41 o 
  -5  -1  13      138.97      135.27     22.69 o 
  -4  -1  13      751.98      749.67     43.72 o 
  -3  -1  13      417.43      426.59     34.39 o 
  -2  -1  13       27.29       22.52     11.87 o 
  -1  -1  13       53.45       32.38     13.27 o 
   0  -1  13      118.41       93.64     18.76 o 
   1  -1  13      270.82      343.50     29.06 o 
   2  -1  13      181.32      227.34     24.61 o 
   3  -1  13      295.12      329.04     20.83 o 
   4  -1  13       35.03       44.51     14.23 o 
   5  -1  13        8.06       -1.92     11.52 o 
  -5   0  13      109.82      149.32     24.44 o 
  -4   0  13      582.79      676.62     42.59 o 
  -3   0  13      299.43      333.55     30.46 o 
  -2   0  13       16.82       34.56     12.48 o 
  -1   0  13        1.99       -7.59      7.59 o 
   0   0  13      115.31       97.66     17.98 o 
   1   0  13     1819.19     1718.39     60.39 o 
   2   0  13      189.83      172.54     22.34 o 
   3   0  13      167.19      165.92     16.16 o 
   4   0  13       12.53        3.84     10.82 o 
  -5   1  13      191.23      204.92     19.92 o 
  -4   1  13      230.23      273.14     43.77 o 
  -3   1  13       22.26       27.15      9.64 o 
  -2   1  13       25.80       40.41     13.53 o 
  -1   1  13      828.33      793.30     42.85 o 
   0   1  13     1303.31     1398.36     55.16 o 
   1   1  13     1194.79     1152.60     50.01 o 
   2   1  13      253.09      351.53     30.46 o 
   3   1  13       12.74       27.05     12.39 o 
   4   1  13       15.23       58.39     17.89 o 
  -5   2  13       80.55       85.71     24.22 o 
  -4   2  13        0.14        3.32      7.72 o 
  -3   2  13      221.10      210.10     20.05 o 
  -2   2  13      203.27      242.35     26.97 o 
  -1   2  13      649.05      619.11     37.79 o 
   0   2  13     3409.94     3617.52     93.47 o 
   1   2  13      388.90      440.81     32.47 o 
   2   2  13        4.11        6.11      9.34 o 
   3   2  13      242.51      256.23     28.19 o 
  -5   3  13        1.70        9.04      8.72 o 
  -4   3  13       30.13       12.94     13.61 o 
  -3   3  13      150.86      126.75     17.06 o 
  -2   3  13     1578.21     1580.15     61.35 o 
  -1   3  13      585.02      570.32     37.00 o 
   0   3  13      507.10      484.97     34.39 o 
   1   3  13       20.77        8.73     10.47 o 
   2   3  13      134.60      147.40     22.78 o 
   3   3  13      339.57      341.06     32.12 o 
  -5   4  13       22.55       26.16     11.91 o 
  -4   4  13      330.44      335.58     25.67 o 
  -3   4  13      343.27      365.24     27.84 o 
  -2   4  13      288.77      293.41     30.28 o 
  -1   4  13      221.27      215.91     26.71 o 
   0   4  13        0.39       -8.12      8.12 o 
   1   4  13       46.26       45.47     15.97 o 
   2   4  13      353.79      291.14     31.94 o 
   3   4  13      541.78      578.18     41.19 o 
  -4   5  13      139.53      130.74     18.92 o 
  -3   5  13      867.14      893.55     38.39 o 
  -2   5  13       56.52       87.27     18.76 o 
  -1   5  13       14.19       23.39     11.61 o 
   0   5  13       40.68       48.70     17.02 o 
   1   5  13      217.27      276.74     31.59 o 
   2   5  13      869.79      855.09     50.27 o 
  -4   6  13      214.18      256.95     24.27 o 
  -3   6  13       77.59       76.36     19.37 o 
  -2   6  13       10.74       27.49     11.61 o 
  -1   6  13       19.44       20.51     11.69 o 
   0   6  13      120.87       94.08     22.60 o 
   1   6  13      505.36      573.73     44.60 o 
  -3   7  13        0.55        3.93     11.69 o 
  -2   7  13        0.10        0.26     10.56 o 
  -1   7  13       74.64       61.61     17.28 o 
   0   7  13      324.64      302.31     35.69 o 
  -1  -8  14      376.37      394.66     26.38 o 
   0  -8  14      308.07      377.33     25.13 o 
   1  -8  14       15.54       12.20     19.94 o 
   2  -8  14       15.22       33.51     15.45 o 
  -2  -7  14      173.32      159.88     27.05 o 
  -1  -7  14      288.03      237.64     29.76 o 
   0  -7  14      245.50      259.98     30.72 o 
   1  -7  14        6.75       13.46     10.30 o 
   2  -7  14       83.63       90.41     21.82 o 
   3  -7  14      331.07      326.48     36.22 o 
  -3  -6  14       71.35       45.82     16.76 o 
  -2  -6  14      206.05      231.27     29.50 o 
  -1  -6  14      169.08      154.82     24.70 o 
   0  -6  14        3.08       -4.71      8.99 o 
   1  -6  14       81.40       68.14     11.97 o 
   2  -6  14      175.85      192.78     27.14 o 
   3  -6  14      260.09      218.88     30.72 o 
   4  -6  14      155.15       98.36     24.70 o 
  -3  -5  14      283.84      264.78     30.72 o 
  -2  -5  14      120.93      154.12     25.48 o 
  -1  -5  14      151.86      151.85     23.91 o 
   0  -5  14       56.10       87.18     19.29 o 
   1  -5  14      170.11      205.90     17.62 o 
   2  -5  14      350.41      376.04     22.88 o 
   3  -5  14      267.45      278.22     32.38 o 
   4  -5  14      156.37      189.29     29.41 o 
  -4  -4  14      243.26      234.24     30.37 o 
  -3  -4  14      256.13      204.57     27.93 o 
  -2  -4  14        6.18       -1.40      9.60 o 
  -1  -4  14       11.38        2.36      9.16 o 
   0  -4  14      360.89      346.64     30.63 o 
   1  -4  14      278.47      274.65     27.58 o 
   2  -4  14      426.72      436.51     23.90 o 
   3  -4  14      239.81      190.17     27.14 o 
   4  -4  14       72.66       69.90     19.46 o 
  -4  -3  14      102.62      147.93     25.40 o 
  -3  -3  14        0.01       -4.54      8.64 o 
  -2  -3  14       71.20       58.91     17.37 o 
  -1  -3  14       98.44       65.80     16.67 o 
   0  -3  14      488.23      489.51     34.65 o 
   1  -3  14      996.77      988.71     46.69 o 
   2  -3  14      232.14      229.78     19.20 o 
   3  -3  14        0.35       29.85     12.74 o 
   4  -3  14       26.50        7.33     14.31 o 
  -4  -2  14        5.38       -7.24      7.24 o 
  -3  -2  14      171.16      129.51     22.95 o 
  -2  -2  14       22.08       33.60     14.49 o 
  -1  -2  14      539.10      519.09     36.13 o 
   0  -2  14     1076.82     1063.58     49.48 o 
   1  -2  14      282.00      332.94     29.85 o 
   2  -2  14        0.06       -6.89     10.30 o 
   3  -2  14        0.79       -4.71      9.34 o 
   4  -2  14      169.18      162.59     26.18 o 
  -5  -1  14        8.96        2.71     11.35 o 
  -4  -1  14       44.23       44.60     15.80 o 
  -3  -1  14      186.29      161.89     24.87 o 
  -2  -1  14      424.53      341.06     31.33 o 
  -1  -1  14      534.92      633.16     39.45 o 
   0  -1  14      740.21      769.91     42.94 o 
   1  -1  14       85.95       85.70     19.03 o 
   2  -1  14       85.27       86.84     18.68 o 
   4  -1  14      167.00      130.73     24.44 o 
  -5   0  14       16.67        1.40     11.00 o 
  -4   0  14      275.37      284.59     32.29 o 
  -3   0  14      543.43      516.83     36.74 o 
  -2   0  14      579.37      570.15     38.23 o 
  -1   0  14       97.73       77.41     18.33 o 
   0   0  14       61.68       71.91     17.45 o 
   1   0  14       43.91       34.39     13.61 o 
   2   0  14      170.30      161.28     22.87 o 
   3   0  14      394.89      369.68     31.68 o 
  -5   1  14      137.95      148.97     25.13 o 
  -4   1  14      468.36      466.03     38.40 o 
  -3   1  14      415.65      419.58     27.93 o 
  -2   1  14        3.41        2.79     10.82 o 
  -1   1  14       54.86       31.59     12.39 o 
   0   1  14       81.10       85.79     18.94 o 
   1   1  14      149.25      168.17     23.65 o 
   2   1  14      561.02      608.64     38.84 o 
   3   1  14      265.52      252.04     28.80 o 
  -5   2  14      139.59      151.88     19.90 o 
  -4   2  14      134.00      144.86     18.83 o 
  -3   2  14       32.23       38.93     19.94 o 
  -2   2  14      332.68      347.95     32.55 o 
  -1   2  14       15.49       10.82     11.87 o 
   0   2  14       73.42       61.44     16.93 o 
   1   2  14      672.57      744.61     43.81 o 
   2   2  14      757.29      710.22     42.07 o 
   3   2  14      119.82      146.01     24.44 o 
  -4   3  14       24.78       30.27     11.73 o 
  -3   3  14       59.29       89.16     15.45 o 
  -2   3  14       23.79       16.41     11.17 o 
  -1   3  14      212.92      181.44     25.40 o 
   0   3  14      605.21      603.31     40.41 o 
   1   3  14      568.97      524.68     37.44 o 
   2   3  14      123.10       89.54     19.90 o 
   3   3  14        0.15      -11.43     11.43 o 
  -4   4  14        5.88       -0.35     17.32 o 
  -3   4  14      285.46      197.93     26.71 o 
  -2   4  14       50.23       30.20     14.23 o 
  -1   4  14       88.38       88.32     20.25 o 
   0   4  14      229.01      199.68     27.23 o 
   1   4  14      260.65      331.98     33.86 o 
   2   4  14       18.17        8.29     12.65 o 
  -3   5  14       38.94       41.54     14.66 o 
  -2   5  14       75.54       41.45     15.01 o 
  -1   5  14      246.75      281.71     31.77 o 
   0   5  14      113.28       70.34     19.55 o 
   1   5  14       92.34      109.53     24.96 o 
  -2   6  14      382.47      384.70     36.65 o 
  -1   6  14       80.88      120.17     23.91 o 
   0   6  14       52.38       66.41     21.38 o 
  -1  -7  15       50.48       32.12     16.32 o 
   0  -7  15      267.22      283.72     31.59 o 
   1  -7  15      167.70      161.15     17.71 o 
   2  -7  15       64.62       37.70     15.88 o 
  -2  -6  15       42.65       54.98     18.24 o 
  -1  -6  15      271.78      288.09     32.90 o 
   0  -6  15      533.25      460.62     37.18 o 
   1  -6  15       44.63       44.77     15.53 o 
   2  -6  15        0.08        7.77     13.61 o 
   3  -6  15       30.44        3.84     13.88 o 
  -3  -5  15      124.33      195.75     29.85 o 
  -2  -5  15      261.85      233.89     30.55 o 
  -1  -5  15      532.84      464.11     38.31 o 
   0  -5  15      126.90      170.09     25.66 o 
   1  -5  15      104.93      164.25     24.09 o 
   2  -5  15       14.42       24.35     13.79 o 
   3  -5  15       59.86       51.40     19.64 o 
  -3  -4  15      488.32      565.35     41.98 o 
  -2  -4  15      154.69      146.18     25.57 o 
  -1  -4  15      354.50      348.83     33.86 o 
   0  -4  15        5.25       23.56     12.92 o 
   1  -4  15      103.87      100.80     21.12 o 
   2  -4  15       49.50       56.29     18.24 o 
   3  -4  15      197.98      226.73     29.24 o 
  -3  -3  15      179.34      164.42     25.75 o 
  -2  -3  15       85.18      131.17     24.61 o 
  -1  -3  15        6.07       -8.73      8.73 o 
   0  -3  15        0.97        5.41     10.04 o 
   1  -3  15      207.08      198.19     26.88 o 
   2  -3  15      270.68      331.81     30.72 o 
  -4  -2  15      177.59      182.57     27.75 o 
  -3  -2  15      110.23       75.23     17.89 o 
  -2  -2  15       96.72      119.04     24.09 o 
  -1  -2  15       95.99       71.04     19.11 o 
   0  -2  15      350.23      420.48     35.17 o 
   1  -2  15      647.10      688.14     41.28 o 
   2  -2  15      246.87      254.92     28.63 o 
  -4  -1  15      247.71      218.01     29.41 o 
  -3  -1  15       20.15        9.16     11.96 o 
  -2  -1  15      121.95      124.89     23.04 o 
  -1  -1  15      183.06      194.01     26.97 o 
   0  -1  15      670.91      690.76     43.11 o 
   1  -1  15      461.04      556.18     38.92 o 
   2  -1  15      144.87      128.03     22.34 o 
  -4   0  15        0.21       -9.43      9.43 o 
  -3   0  15        0.30        0.09      9.34 o 
  -2   0  15      118.46      112.06     22.87 o 
  -1   0  15      187.28      173.41     26.71 o 
   0   0  15      365.22      414.98     35.52 o 
   1   0  15      138.24      198.02     26.88 o 
   2   0  15        2.17        9.86     12.48 o 
  -4   1  15        3.50       10.82     11.87 o 
  -3   1  15        4.67       19.29     12.39 o 
  -2   1  15       51.00       14.40     14.40 o 
  -1   1  15      470.51      477.73     38.84 o 
   0   1  15      226.94      256.23     29.67 o 
   1   1  15       96.62       88.49     19.20 o 
   2   1  15       21.21       20.95     12.92 o 
   3   1  15      139.26      128.46     23.83 o 
  -4   2  15        0.22       -1.68     11.30 o 
  -3   2  15      312.40      373.70     35.87 o 
  -2   2  15      395.11      402.76     36.13 o 
  -1   2  15      328.42      264.00     30.46 o 
   0   2  15       98.62      148.45     24.44 o 
   1   2  15       16.04       16.32     12.22 o 
   2   2  15      187.79      197.76     27.75 o 
  -3   3  15      403.50      339.23     34.47 o 
  -2   3  15      861.01      944.02     51.49 o 
  -1   3  15      141.67      150.46     25.40 o 
   0   3  15        0.02        0.26     10.56 o 
   1   3  15      186.00      174.11     26.97 o 
   2   3  15      211.83      242.97     30.20 o 
  -3   4  15      400.30      450.59     39.88 o 
  -2   4  15       85.47       68.51     19.29 o 
  -1   4  15       50.01       32.03     15.01 o 
   0   4  15       25.97       38.40     15.80 o 
   1   4  15      425.23      484.88     40.67 o 
  -2   5  15        4.46       -2.36     11.00 o 
  -1   5  15       55.85       26.53     16.84 o 
   0  -6  16      102.91      140.51     25.92 o 
   1  -6  16      310.05      356.07     34.73 o 
  -1  -5  16       92.60      122.01     25.75 o 
   0  -5  16      216.69      293.50     33.34 o 
   1  -5  16      292.30      364.01     34.30 o 
  -2  -4  16       19.29       17.02     14.49 o 
  -1  -4  16      157.87      188.42     28.28 o 
   0  -4  16      370.97      380.94     36.39 o 
   1  -4  16      148.60      192.43     28.10 o 
  -3  -3  16       17.63       19.37     14.84 o 
  -2  -3  16      154.33      181.35     28.71 o 
  -1  -3  16       87.61      122.44     24.35 o 
   0  -3  16      422.18      538.47     39.88 o 
   1  -3  16       98.11       82.04     20.33 o 
   2  -3  16        2.28      -10.39     10.39 o 
  -3  -2  16       14.11       13.96     12.04 o 
  -2  -2  16      178.48      220.19     30.63 o 
  -1  -2  16      412.02      403.63     38.05 o 
   0  -2  16      177.36      174.11     26.01 o 
   1  -2  16       15.05        6.11     11.52 o 
   2  -2  16       74.91       87.62     20.95 o 
  -3  -1  16      313.28      381.73     38.31 o 
  -2  -1  16      198.98      194.35     29.85 o 
  -1  -1  16       79.18      105.42     22.78 o 
   0  -1  16        0.01       13.27     10.04 o 
   1  -1  16       38.90       32.73     15.53 o 
   2  -1  16      147.24      181.96     27.32 o 
  -3   0  16      295.71      382.51     38.40 o 
  -2   0  16      168.13      140.42     25.57 o 
  -1   0  16        9.59       10.56     14.23 o 
   0   0  16       32.92       24.79     14.92 o 
   1   0  16      174.51      159.10     25.57 o 
   2   0  16      109.31      115.55     23.74 o 
  -3   1  16       50.52       21.56     14.84 o 
  -2   1  16       41.12       47.65     17.19 o 
  -1   1  16       24.42       33.60     17.19 o 
   0   1  16      107.82       93.47     22.25 o 
   1   1  16      258.87      296.38     33.08 o 
   2   1  16      178.47      177.77     27.32 o 
  -3   2  16       18.86       15.80     14.31 o 
  -2   2  16       42.76       29.93     15.62 o 
  -1   2  16       87.18       70.86     20.42 o 
   0   2  16      401.51      353.28     35.69 o 
   1   2  16      295.26      290.62     32.81 o 
  -2   3  16       84.51      117.64     23.04 o 
  -1   3  16      300.03      261.55     33.16 o 
   0   3  16      368.49      328.75     35.52 o 
  -1  -3  17       33.60       30.89     17.54 o 
   0  -3  17      109.55      145.92     27.05 o 
   1  -3  17      191.45      219.40     30.89 o 
  -1  -2  17       84.83       82.47     23.04 o 
   0  -2  17      220.68      149.15     25.75 o 
   1  -2  17      423.82      460.19     40.15 o 
  -1  -1  17      339.33      343.59     36.22 o 
   0  -1  17      129.92      224.20     31.24 o 
   1  -1  17      227.70      220.97     31.16 o 
  -1   0  17      215.17      268.45     33.51 o 
   0   0  17      157.56      160.76     28.36 o 
  -1   1  17       17.44       21.38     16.06 o 
                                                 
